# Supplementary material for: 1,5-Dimethyl-2-nitro­imino-1,3,5-tri­azinane
Source: Acta Crystallogr Sect E Struct Rep Online. 2008 Jul 16;64(Pt 8):o1515. doi: 10.1107/S1600536808021533 (PMC2962141; doi:10.1107/S1600536808021533)
Supplement: Supplementary file 1 [file e-64-o1515-sup1.cif]

##############################################################################
###                                                                        ###
###        Electronic paper (Acta Crystallographica Section E)             ###
###                                                                        ###
##############################################################################
#                                                                            #
# This CIF contains the data in a paper accepted for publication in Acta     #
# Crystallographica Section E. It conforms to the requirements of Notes      #
# for Authors for Section E, and has been peer reviewed under the auspices   #
# of the IUCr Commission on Journals.                                        #
#                                                                            #
# Full details of the Crystallographic Information File format               #
# are given in the paper "The Crystallographic Information File (CIF):       #
# a New Standard Archive File for Crystallography" by S. R. Hall, F. H.      #
# Allen and I. D. Brown [Acta Cryst. (1991), A47, 655-685].                  #
#                                                                            #
# The current version of the core CIF dictionary is obtainable from          #
# ftp://ftp.iucr.org/pub/cif_core.dic. The current version number is 2.4.    #
#                                                                            #
# Software is freely available for graphical display of the structure(s) in  #
# this CIF.  For information consult the CIF home page http://www.iucr.org/  #
# cif/home.html                                                              #
#                                                                            #
# This file may be used for bona fide research purposes within the           #
# scientific community so long as proper attribution is given to the journal # 
# article from which it was obtained.                                        #
#                                                                            #
##############################################################################
                                             
data_global
_audit_creation_method     'from SHELXL97 CIF and IUCr SHELXL97-template'
_journal_date_recd_electronic     2008-07-09
_journal_date_accepted     2008-07-11
_journal_name_full     'Acta Crystallographica, Section E'
_journal_year     2008
_journal_volume     64
_journal_issue      8
_journal_page_first     o1515
_journal_page_last     o1515
_journal_paper_category     QO
_journal_coeditor_code     HK2491
_publ_contact_author_name     'Hu,Yong-hong'
_publ_contact_author_address
;
College of Science and Pharmaccutical Engineering,
Nanjing University of Technolgy,
Xinmofan Road No. 5 Nanjing
Nanjing 210009
People's Republic of China
;
_publ_contact_author_email     hyh@njut.edu.cn
_publ_contact_author_fax     '86 25  83587108'
_publ_contact_author_phone     '86 25 83587335'
_publ_section_title
;
1,5-Dimethyl-2-nitroimino-1,3,5-triazinane
;
loop_
    _publ_author_name
    _publ_author_address
    'Zhao, Cong'
;
College of Life Science and Pharmaceutical Engineering,
Nanjing University of Technology,
Xinmofan Road No. 5
Nanjing 210009
People's Republic of China
;
    'Yang, Wen-ge'
;
College of Life Science and Pharmaceutical Engineering,
Nanjing University of Technology,
Xinmofan Road No. 5
Nanjing 210009
People's Republic of China
;
    'Hu, Yong-hong'
;
College of Life Science and Pharmaceutical Engineering,
Nanjing University of Technology,
Xinmofan Road No. 5
Nanjing 210009
People's Republic of China
;
    'Shen, Lei'
;
College of Life Science and Pharmaceutical Engineering,
Nanjing University of Technology,
Xinmofan Road No. 5
Nanjing 210009
People's Republic of China
;
    'Lu, Xiu-tao'
;
College of Life Science and Pharmaceutical Engineering,
Nanjing University of Technology,
Xinmofan Road No. 5
Nanjing 210009
People's Republic of China
;
data_I
_audit_creation_method     SHELXL-97
_chemical_name_systematic
;
1,5-Dimethyl-2-nitroimino-1,3,5-triazinane
;
_chemical_name_common     ?
_chemical_formula_moiety     'C5 H11 N5 O2'
_chemical_formula_sum     'C5 H11 N5 O2'
_chemical_formula_iupac     'C5 H11 N5 O2'
_chemical_formula_weight     173.19
_chemical_melting_point     ?
_symmetry_cell_setting     monoclinic
_symmetry_space_group_name_H-M     'P 21/n'
_symmetry_space_group_name_Hall     '-P 2yn'
loop_
    _symmetry_equiv_pos_as_xyz
    'x, y, z'
    '-x+1/2, y+1/2, -z+1/2'
    '-x, -y, -z'
    'x-1/2, -y-1/2, z-1/2'
_cell_length_a     6.6490(13)
_cell_length_b     30.103(6)
_cell_length_c     8.2940(17)
_cell_angle_alpha     90.00
_cell_angle_beta     104.19(3)
_cell_angle_gamma     90.00
_cell_volume     1609.4(6)
_cell_formula_units_Z     8
_cell_measurement_reflns_used     25
_cell_measurement_theta_min     9
_cell_measurement_theta_max     12
_cell_measurement_temperature     294(2)
_exptl_crystal_description     block
_exptl_crystal_colour     colorless
_exptl_crystal_size_max     0.30
_exptl_crystal_size_mid     0.10
_exptl_crystal_size_min     0.10
_exptl_crystal_density_diffrn     1.430
_exptl_crystal_density_meas     ?
_exptl_crystal_density_method     'not measured'
_exptl_crystal_F_000     736
_exptl_absorpt_coefficient_mu     0.113
_exptl_absorpt_correction_type     psi-scan
_exptl_absorpt_process_details     '(North <i>et al.</i>,  1968)'
_exptl_absorpt_correction_T_min     0.9669
_exptl_absorpt_correction_T_max     0.9888
_exptl_special_details
;
;
_diffrn_ambient_temperature     294(2)
_diffrn_radiation_type     MoK\a
_diffrn_radiation_wavelength     0.71073
_diffrn_radiation_source     'fine-focus sealed tube'
_diffrn_radiation_monochromator     graphite
_diffrn_measurement_device_type     'Enraf--Nonius CAD-4'
_diffrn_measurement_method     '\w/2\q'
_diffrn_detector_area_resol_mean     ?
_diffrn_reflns_number     3126
_diffrn_reflns_av_R_equivalents     0.0373
_diffrn_reflns_av_sigmaI/netI     0.0377
_diffrn_reflns_theta_min     1.35
_diffrn_reflns_theta_max     25.20
_diffrn_reflns_theta_full     25.20
_diffrn_measured_fraction_theta_max     0.996
_diffrn_measured_fraction_theta_full     0.996
_diffrn_reflns_limit_h_min     -7
_diffrn_reflns_limit_h_max     7
_diffrn_reflns_limit_k_min     0
_diffrn_reflns_limit_k_max     36
_diffrn_reflns_limit_l_min     0
_diffrn_reflns_limit_l_max     9
_diffrn_standards_number     3
_diffrn_standards_interval_count     ?
_diffrn_standards_interval_time     120
_diffrn_standards_decay_%     0
_refine_special_details
;
 Refinement of F^2^ against ALL reflections.  The weighted R-factor wR and
 goodness of fit S are based on F^2^, conventional R-factors R are based
 on F, with F set to zero for negative F^2^. The threshold expression of
 F^2^ > 2sigma(F^2^) is used only for calculating R-factors(gt) etc. and is
 not relevant to the choice of reflections for refinement.  R-factors based
 on F^2^ are statistically about twice as large as those based on F, and R-
 factors based on ALL data will be even larger.
;
_reflns_number_total     2873
_reflns_number_gt     1979
_reflns_threshold_expression     I>2\s(I)
_refine_ls_structure_factor_coef     Fsqd
_refine_ls_matrix_type     full
_refine_ls_R_factor_all     0.1081
_refine_ls_R_factor_gt     0.0724
_refine_ls_wR_factor_gt     0.1627
_refine_ls_wR_factor_ref     0.1936
_refine_ls_goodness_of_fit_ref     1.002
_refine_ls_restrained_S_all     1.002
_refine_ls_number_reflns     2873
_refine_ls_number_parameters     217
_refine_ls_number_restraints     0
_refine_ls_hydrogen_treatment     constr
_refine_ls_weighting_scheme     calc
_refine_ls_weighting_details
                'calc w=1/[\s^2^(Fo^2^)+(0.06P)^2^+4P] where P=(Fo^2^+2Fc^2^)/3'
_atom_sites_solution_hydrogens     geom
_atom_sites_solution_primary     direct
_atom_sites_solution_secondary     difmap
_refine_ls_shift/su_max     0.000
_refine_ls_shift/su_mean     0.000
_refine_diff_density_max     0.362
_refine_diff_density_min     -0.375
_refine_ls_extinction_method     none
_refine_ls_extinction_coef     ?
loop_
    _atom_type_symbol
    _atom_type_description
    _atom_type_scat_dispersion_real
    _atom_type_scat_dispersion_imag
    _atom_type_scat_source
    'C' 'C' 0.0033 0.0016
                         'International Tables Vol C Tables 4.2.6.8 and 6.1.1.4'
    'H' 'H' 0.0000 0.0000
                         'International Tables Vol C Tables 4.2.6.8 and 6.1.1.4'
    'N' 'N' 0.0061 0.0033
                         'International Tables Vol C Tables 4.2.6.8 and 6.1.1.4'
    'O' 'O' 0.0106 0.0060
                         'International Tables Vol C Tables 4.2.6.8 and 6.1.1.4'
_computing_data_collection     'CAD-4 Software (Enraf--Nonius, 1989)'
_computing_cell_refinement     'CAD-4 Software (Enraf--Nonius, 1989)'
_computing_data_reduction     'XCAD4 (Harms & Wocadlo, 1995)'
_computing_structure_solution     'SHELXS97 (Sheldrick, 2008)'
_computing_structure_refinement     'SHELXL97 (Sheldrick, 2008)'
_computing_molecular_graphics     'PLATON (Spek, 2003)'
_computing_publication_material     'SHELXTL (Sheldrick, 2008)'
loop_
    _atom_site_type_symbol
    _atom_site_label
    _atom_site_fract_x
    _atom_site_fract_y
    _atom_site_fract_z
    _atom_site_U_iso_or_equiv
    _atom_site_adp_type
    _atom_site_calc_flag
    _atom_site_refinement_flags
    _atom_site_occupancy
    _atom_site_disorder_assembly
    _atom_site_disorder_group
    O O1 0.4157(7) 0.16494(15) 0.6298(4) 0.0982(15) Uani d . 1 . .
    O O2 0.2294(5) 0.22215(11) 0.5490(4) 0.0699(10) Uani d . 1 . .
    N N1 0.3763(5) 0.19429(11) 1.0927(4) 0.0447(8) Uani d . 1 . .
    N N2 0.4955(5) 0.14315(11) 0.9359(4) 0.0466(8) Uani d . 1 . .
    H H2A 0.5027 0.1334 0.8400 0.056 Uiso calc R 1 . .
    N N3 0.6537(5) 0.14525(12) 1.2299(4) 0.0501(9) Uani d . 1 . .
    N N4 0.3096(5) 0.20872(11) 0.8150(4) 0.0469(8) Uani d . 1 . .
    N N5 0.3202(5) 0.19792(13) 0.6628(4) 0.0549(10) Uani d . 1 . .
    C C1 0.8312(7) 0.17403(17) 1.2213(7) 0.0731(15) Uani d . 1 . .
    H H1A 0.8666 0.1925 1.3184 0.110 Uiso calc R 1 . .
    H H1B 0.7939 0.1924 1.1238 0.110 Uiso calc R 1 . .
    H H1C 0.9481 0.1559 1.2160 0.110 Uiso calc R 1 . .
    C C2 0.2708(8) 0.23592(15) 1.1160(6) 0.0616(12) Uani d . 1 . .
    H H2B 0.2130 0.2493 1.0097 0.092 Uiso calc R 1 . .
    H H2C 0.3688 0.2559 1.1835 0.092 Uiso calc R 1 . .
    H H2D 0.1617 0.2297 1.1701 0.092 Uiso calc R 1 . .
    C C3 0.3970(6) 0.18117(13) 0.9446(5) 0.0442(9) Uani d . 1 . .
    C C4 0.5922(7) 0.11728(14) 1.0841(5) 0.0500(10) Uani d . 1 . .
    H H4B 0.4951 0.0950 1.1029 0.060 Uiso calc R 1 . .
    H H4C 0.7132 0.1020 1.0657 0.060 Uiso calc R 1 . .
    C C5 0.4757(8) 0.16943(17) 1.2470(5) 0.0621(13) Uani d . 1 . .
    H H5A 0.5162 0.1902 1.3387 0.075 Uiso calc R 1 . .
    H H5B 0.3757 0.1489 1.2734 0.075 Uiso calc R 1 . .
    O O3 0.0455(5) 0.07427(13) 0.2450(4) 0.0804(12) Uani d . 1 . .
    O O4 0.3371(5) 0.04202(11) 0.2690(4) 0.0640(9) Uani d . 1 . .
    N N6 -0.1841(5) 0.09106(11) 0.7596(4) 0.0466(8) Uani d . 1 . .
    N N7 -0.1239(4) 0.07164(11) 0.4938(4) 0.0421(8) Uani d . 1 . .
    H H7A -0.1508 0.0788 0.3904 0.051 Uiso calc R 1 . .
    N N8 0.0994(5) 0.04358(11) 0.7263(4) 0.0429(8) Uani d . 1 . .
    N N9 0.2160(5) 0.04411(11) 0.4922(4) 0.0424(8) Uani d . 1 . .
    N N10 0.1942(5) 0.05374(11) 0.3332(4) 0.0426(8) Uani d . 1 . .
    C C6 -0.0729(8) 0.13372(16) 0.7715(7) 0.0729(15) Uani d . 1 . .
    H H6A -0.0136 0.1407 0.8863 0.109 Uiso calc R 1 . .
    H H6B -0.1680 0.1567 0.7221 0.109 Uiso calc R 1 . .
    H H6C 0.0355 0.1316 0.7138 0.109 Uiso calc R 1 . .
    C C7 0.2916(7) 0.02129(16) 0.8125(5) 0.0579(12) Uani d . 1 . .
    H H7B 0.3745 0.0154 0.7351 0.087 Uiso calc R 1 . .
    H H7C 0.2587 -0.0062 0.8589 0.087 Uiso calc R 1 . .
    H H7D 0.3674 0.0401 0.9001 0.087 Uiso calc R 1 . .
    C C8 -0.0443(6) 0.05545(15) 0.8268(5) 0.0486(10) Uani d . 1 . .
    H H8A -0.1253 0.0294 0.8391 0.058 Uiso calc R 1 . .
    H H8B 0.0352 0.0639 0.9369 0.058 Uiso calc R 1 . .
    C C9 -0.2774(6) 0.07940(15) 0.5863(5) 0.0481(10) Uani d . 1 . .
    H H9B -0.3612 0.0529 0.5830 0.058 Uiso calc R 1 . .
    H H9C -0.3682 0.1033 0.5342 0.058 Uiso calc R 1 . .
    C C10 0.0585(5) 0.05359(12) 0.5651(4) 0.0371(8) Uani d . 1 . .
loop_
    _atom_site_aniso_label
    _atom_site_aniso_U_11
    _atom_site_aniso_U_22
    _atom_site_aniso_U_33
    _atom_site_aniso_U_12
    _atom_site_aniso_U_13
    _atom_site_aniso_U_23
    O1 0.131(3) 0.121(3) 0.0415(19) 0.080(3) 0.019(2) 0.023(2)
    O2 0.085(2) 0.070(2) 0.0385(16) 0.0103(18) -0.0163(15) 0.0154(15)
    N1 0.0489(19) 0.050(2) 0.0296(16) 0.0062(15) -0.0016(14) 0.0029(14)
    N2 0.053(2) 0.050(2) 0.0286(16) 0.0079(16) -0.0075(14) 0.0035(14)
    N3 0.054(2) 0.054(2) 0.0308(17) 0.0081(17) -0.0110(14) 0.0006(15)
    N4 0.050(2) 0.051(2) 0.0281(17) -0.0018(16) -0.0123(14) 0.0093(14)
    N5 0.049(2) 0.059(2) 0.043(2) 0.0020(18) -0.0152(16) 0.0148(18)
    C1 0.056(3) 0.058(3) 0.082(4) -0.009(2) -0.026(3) -0.001(3)
    C2 0.068(3) 0.058(3) 0.055(3) 0.011(2) 0.007(2) 0.002(2)
    C3 0.039(2) 0.043(2) 0.039(2) -0.0049(17) -0.0137(16) 0.0054(17)
    C4 0.059(3) 0.044(2) 0.036(2) -0.0027(19) -0.0087(18) 0.0081(18)
    C5 0.075(3) 0.070(3) 0.033(2) 0.017(3) -0.004(2) 0.010(2)
    O3 0.080(2) 0.117(3) 0.0414(17) 0.052(2) 0.0087(16) 0.0229(18)
    O4 0.0575(19) 0.079(2) 0.0566(19) 0.0107(17) 0.0153(15) 0.0055(16)
    N6 0.0420(18) 0.051(2) 0.0409(18) -0.0008(15) -0.0012(14) -0.0055(16)
    N7 0.0349(17) 0.059(2) 0.0275(16) 0.0067(15) -0.0026(13) 0.0045(14)
    N8 0.0411(18) 0.053(2) 0.0274(16) 0.0113(15) -0.0043(13) 0.0025(14)
    N9 0.0380(17) 0.050(2) 0.0326(17) 0.0027(14) -0.0036(13) 0.0066(14)
    N10 0.0430(18) 0.045(2) 0.0373(17) 0.0064(15) 0.0054(14) 0.0010(14)
    C6 0.065(3) 0.057(3) 0.094(4) -0.012(2) 0.015(3) -0.022(3)
    C7 0.054(3) 0.072(3) 0.038(2) 0.016(2) -0.0067(19) 0.012(2)
    C8 0.050(2) 0.061(3) 0.031(2) 0.001(2) 0.0023(17) 0.0038(18)
    C9 0.036(2) 0.064(3) 0.040(2) 0.0028(19) 0.0014(16) 0.0006(19)
    C10 0.0341(19) 0.035(2) 0.0353(19) -0.0013(15) -0.0040(15) -0.0016(15)
_geom_special_details
;
All e.s.d.'s (except the e.s.d. in the dihedral angle between two l.s.
planes) are estimated using the full covariance matrix. The cell e.s.d.'s
are taken into account individually in the estimation of e.s.d.'s in
distances, angles and torsion angles; correlations between e.s.d.'s in
cell parameters are only used when they are defined by crystal symmetry.
An approximate (isotropic) treatment of cell e.s.d.'s is used for
estimating e.s.d.'s involving l.s. planes.
;
loop_
    _geom_bond_atom_site_label_1
    _geom_bond_atom_site_label_2
    _geom_bond_site_symmetry_2
    _geom_bond_distance
    _geom_bond_publ_flag
    O1 N5 . 1.245(5) ?
    O2 N5 . 1.228(4) ?
    N1 C3 . 1.329(5) ?
    N1 C2 . 1.472(5) ?
    N1 C5 . 1.490(5) ?
    N2 C3 . 1.329(5) ?
    N2 C4 . 1.464(5) ?
    N2 H2A . 0.8600 ?
    N3 C5 . 1.426(6) ?
    N3 C4 . 1.448(5) ?
    N3 C1 . 1.480(6) ?
    N4 N5 . 1.322(5) ?
    N4 C3 . 1.369(5) ?
    C1 H1A . 0.9600 ?
    C1 H1B . 0.9600 ?
    C1 H1C . 0.9600 ?
    C2 H2B . 0.9600 ?
    C2 H2C . 0.9600 ?
    C2 H2D . 0.9600 ?
    C4 H4B . 0.9700 ?
    C4 H4C . 0.9700 ?
    C5 H5A . 0.9700 ?
    C5 H5B . 0.9700 ?
    O3 N10 . 1.241(4) ?
    O4 N10 . 1.249(4) ?
    N6 C8 . 1.439(5) ?
    N6 C9 . 1.461(5) ?
    N6 C6 . 1.473(6) ?
    N7 C10 . 1.328(4) ?
    N7 C9 . 1.438(5) ?
    N7 H7A . 0.8600 ?
    N8 C10 . 1.332(5) ?
    N8 C8 . 1.458(5) ?
    N8 C7 . 1.465(5) ?
    N9 N10 . 1.323(4) ?
    N9 C10 . 1.362(5) ?
    C6 H6A . 0.9600 ?
    C6 H6B . 0.9600 ?
    C6 H6C . 0.9600 ?
    C7 H7B . 0.9600 ?
    C7 H7C . 0.9600 ?
    C7 H7D . 0.9600 ?
    C8 H8A . 0.9700 ?
    C8 H8B . 0.9700 ?
    C9 H9B . 0.9700 ?
    C9 H9C . 0.9700 ?
loop_
    _geom_angle_atom_site_label_1
    _geom_angle_atom_site_label_2
    _geom_angle_atom_site_label_3
    _geom_angle_site_symmetry_1
    _geom_angle_site_symmetry_3
    _geom_angle
    _geom_angle_publ_flag
    C3 N1 C2 . . 122.4(3) ?
    C3 N1 C5 . . 121.3(3) ?
    C2 N1 C5 . . 116.1(3) ?
    C3 N2 C4 . . 122.3(3) ?
    C3 N2 H2A . . 118.9 ?
    C4 N2 H2A . . 118.9 ?
    C5 N3 C4 . . 108.0(3) ?
    C5 N3 C1 . . 113.4(4) ?
    C4 N3 C1 . . 111.4(4) ?
    N5 N4 C3 . . 119.3(4) ?
    O2 N5 O1 . . 119.1(4) ?
    O2 N5 N4 . . 117.2(4) ?
    O1 N5 N4 . . 123.7(3) ?
    N3 C1 H1A . . 109.5 ?
    N3 C1 H1B . . 109.5 ?
    H1A C1 H1B . . 109.5 ?
    N3 C1 H1C . . 109.5 ?
    H1A C1 H1C . . 109.5 ?
    H1B C1 H1C . . 109.5 ?
    N1 C2 H2B . . 109.5 ?
    N1 C2 H2C . . 109.5 ?
    H2B C2 H2C . . 109.5 ?
    N1 C2 H2D . . 109.5 ?
    H2B C2 H2D . . 109.5 ?
    H2C C2 H2D . . 109.5 ?
    N1 C3 N2 . . 118.0(3) ?
    N1 C3 N4 . . 115.2(4) ?
    N2 C3 N4 . . 126.8(4) ?
    N3 C4 N2 . . 111.6(3) ?
    N3 C4 H4B . . 109.3 ?
    N2 C4 H4B . . 109.3 ?
    N3 C4 H4C . . 109.3 ?
    N2 C4 H4C . . 109.3 ?
    H4B C4 H4C . . 108.0 ?
    N3 C5 N1 . . 112.0(4) ?
    N3 C5 H5A . . 109.2 ?
    N1 C5 H5A . . 109.2 ?
    N3 C5 H5B . . 109.2 ?
    N1 C5 H5B . . 109.2 ?
    H5A C5 H5B . . 107.9 ?
    C8 N6 C9 . . 106.3(3) ?
    C8 N6 C6 . . 110.9(3) ?
    C9 N6 C6 . . 111.1(4) ?
    C10 N7 C9 . . 121.2(3) ?
    C10 N7 H7A . . 119.4 ?
    C9 N7 H7A . . 119.4 ?
    C10 N8 C8 . . 121.2(3) ?
    C10 N8 C7 . . 122.2(3) ?
    C8 N8 C7 . . 116.6(3) ?
    N10 N9 C10 . . 119.2(3) ?
    O3 N10 O4 . . 118.0(3) ?
    O3 N10 N9 . . 125.0(3) ?
    O4 N10 N9 . . 117.0(3) ?
    N6 C6 H6A . . 109.5 ?
    N6 C6 H6B . . 109.5 ?
    H6A C6 H6B . . 109.5 ?
    N6 C6 H6C . . 109.5 ?
    H6A C6 H6C . . 109.5 ?
    H6B C6 H6C . . 109.5 ?
    N8 C7 H7B . . 109.5 ?
    N8 C7 H7C . . 109.5 ?
    H7B C7 H7C . . 109.5 ?
    N8 C7 H7D . . 109.5 ?
    H7B C7 H7D . . 109.5 ?
    H7C C7 H7D . . 109.5 ?
    N6 C8 N8 . . 114.4(3) ?
    N6 C8 H8A . . 108.7 ?
    N8 C8 H8A . . 108.7 ?
    N6 C8 H8B . . 108.7 ?
    N8 C8 H8B . . 108.7 ?
    H8A C8 H8B . . 107.6 ?
    N7 C9 N6 . . 112.2(3) ?
    N7 C9 H9B . . 109.2 ?
    N6 C9 H9B . . 109.2 ?
    N7 C9 H9C . . 109.2 ?
    N6 C9 H9C . . 109.2 ?
    H9B C9 H9C . . 107.9 ?
    N7 C10 N8 . . 118.6(3) ?
    N7 C10 N9 . . 127.3(3) ?
    N8 C10 N9 . . 114.1(3) ?
loop_
    _geom_torsion_atom_site_label_1
    _geom_torsion_atom_site_label_2
    _geom_torsion_atom_site_label_3
    _geom_torsion_atom_site_label_4
    _geom_torsion_site_symmetry_1
    _geom_torsion_site_symmetry_2
    _geom_torsion_site_symmetry_3
    _geom_torsion_site_symmetry_4
    _geom_torsion
    _geom_torsion_publ_flag
    C3 N4 N5 O2 . . . . 175.8(4) ?
    C3 N4 N5 O1 . . . . -4.1(6) ?
    C2 N1 C3 N2 . . . . 179.7(4) ?
    C5 N1 C3 N2 . . . . 5.2(6) ?
    C2 N1 C3 N4 . . . . -1.2(6) ?
    C5 N1 C3 N4 . . . . -175.7(4) ?
    C4 N2 C3 N1 . . . . -4.1(6) ?
    C4 N2 C3 N4 . . . . 176.9(4) ?
    N5 N4 C3 N1 . . . . -179.0(3) ?
    N5 N4 C3 N2 . . . . 0.0(6) ?
    C5 N3 C4 N2 . . . . 55.1(5) ?
    C1 N3 C4 N2 . . . . -70.1(4) ?
    C3 N2 C4 N3 . . . . -27.1(5) ?
    C4 N3 C5 N1 . . . . -54.2(5) ?
    C1 N3 C5 N1 . . . . 69.8(5) ?
    C3 N1 C5 N3 . . . . 25.4(6) ?
    C2 N1 C5 N3 . . . . -149.4(4) ?
    C10 N9 N10 O3 . . . . 5.9(6) ?
    C10 N9 N10 O4 . . . . -175.7(3) ?
    C9 N6 C8 N8 . . . . 50.4(4) ?
    C6 N6 C8 N8 . . . . -70.5(5) ?
    C10 N8 C8 N6 . . . . -21.6(5) ?
    C7 N8 C8 N6 . . . . 156.9(4) ?
    C10 N7 C9 N6 . . . . 33.9(5) ?
    C8 N6 C9 N7 . . . . -56.1(4) ?
    C6 N6 C9 N7 . . . . 64.7(5) ?
    C9 N7 C10 N8 . . . . -1.5(5) ?
    C9 N7 C10 N9 . . . . 179.4(4) ?
    C8 N8 C10 N7 . . . . -5.1(5) ?
    C7 N8 C10 N7 . . . . 176.4(4) ?
    C8 N8 C10 N9 . . . . 174.1(3) ?
    C7 N8 C10 N9 . . . . -4.3(5) ?
    N10 N9 C10 N7 . . . . 0.9(6) ?
    N10 N9 C10 N8 . . . . -178.3(3) ?
loop_
    _geom_hbond_atom_site_label_D
    _geom_hbond_atom_site_label_H
    _geom_hbond_atom_site_label_A
    _geom_hbond_site_symmetry_A
    _geom_hbond_distance_DH
    _geom_hbond_distance_HA
    _geom_hbond_distance_DA
    _geom_hbond_angle_DHA
    N2 H2A O1 . 0.8600 1.9400 2.549(5) 126.00
    N7 H7A O3 . 0.8600 1.9900 2.583(5) 126.00
    N7 H7A N3 1_454 0.8600 2.5700 3.210(5) 132.00
    C1 H1C O3 1_656 0.9600 2.5400 3.309(6) 137.00
    C2 H2B N4 . 0.9600 2.2400 2.699(6) 108.00
    C4 H4B O4 1_556 0.9700 2.5000 3.411(6) 156.00
    C4 H4C O3 1_656 0.9700 2.4900 3.251(6) 136.00
    C7 H7B N9 . 0.9600 2.2100 2.670(5) 108.00
    C7 H7B O4 3_656 0.9600 2.5900 3.317(6) 133.00
    C8 H8B O3 1_556 0.9700 2.5600 3.420(5) 148.00
    C9 H9C O1 1_455 0.9700 2.5900 3.359(6) 137.00
