# Supplementary material for: 1,5-Dimethyl-2-nitro­imino-1,3,5-tri­azinane
Source: Acta Crystallogr Sect E Struct Rep Online. 2008 Jul 16;64(Pt 8):o1515. doi: 10.1107/S1600536808021533 (PMC2962141; doi:10.1107/S1600536808021533)
Supplement: Supplementary file 2 [file e-64-o1515-Isup2.hkl]

# 
# h,k,l, Fc-squared, Fo-squared, sigma(Fo-squared) and status flag 
# 
data_I
_shelx_title '    X in P2(1)/n' 
_shelx_refln_list_code          4 
_shelx_F_calc_maximum      192.39 
_exptl_crystal_F_000       736.00 
_reflns_d_resolution_high  0.8347 
 
loop_ 
 _symmetry_equiv_pos_as_xyz 
 'x, y, z' 
 '-x+1/2, y+1/2, -z+1/2' 
 '-x, -y, -z' 
 'x-1/2, -y-1/2, z-1/2' 
 
_cell_length_a     6.6490 
_cell_length_b    30.1030 
_cell_length_c     8.2940 
_cell_angle_alpha  90.000 
_cell_angle_beta  104.190 
_cell_angle_gamma  90.000 
 
_shelx_F_squared_multiplier     1.000 
 
loop_ 
 _refln_index_h 
 _refln_index_k 
 _refln_index_l 
 _refln_F_squared_calc 
 _refln_F_squared_meas 
 _refln_F_squared_sigma 
 _refln_observed_status 
   2   0   0     2120.68     2418.65     15.84 o 
   4   0   0       91.76      115.03      5.42 o 
   6   0   0       15.16       14.67      4.54 o 
   1   1   0     1223.21     1562.66      9.88 o 
   2   1   0     6547.23     6084.81    104.82 o 
   3   1   0      130.38      160.95      5.12 o 
   4   1   0       81.60       89.49      4.97 o 
   5   1   0       23.27       31.78      4.28 o 
   6   1   0        5.25        7.10      3.64 o 
   7   1   0       54.43       59.58      6.02 o 
   0   2   0      655.76      802.94     21.68 o 
   1   2   0      272.90      403.61      5.30 o 
   2   2   0      240.89      261.47      5.45 o 
   3   2   0       42.13       37.28      2.67 o 
   4   2   0        2.76        4.22      2.23 o 
   5   2   0      104.90      115.53      6.48 o 
   6   2   0       12.69       16.74      4.35 o 
   7   2   0        0.95        0.67      3.99 o 
   1   3   0    18335.44    17271.24    151.19 o 
   2   3   0     1452.38     1571.24     13.08 o 
   3   3   0        7.84       13.52      1.93 o 
   4   3   0        1.80        1.98      1.98 o 
   5   3   0       11.48       13.22      3.25 o 
   6   3   0      103.60      119.60      7.17 o 
   7   3   0        0.12        1.35      3.81 o 
   0   4   0      996.57      988.94      9.13 o 
   1   4   0     1315.34     1313.20     12.31 o 
   2   4   0     8014.16     7833.39    122.93 o 
   3   4   0       17.18       18.92      2.32 o 
   4   4   0      173.73      187.20      6.82 o 
   5   4   0       12.39       22.44      3.75 o 
   6   4   0       11.64       11.63      4.01 o 
   7   4   0       34.57       28.55      5.30 o 
   1   5   0     7207.42     8582.21    119.44 o 
   2   5   0     1002.84     1116.86     11.84 o 
   3   5   0      753.96      731.91     10.87 o 
   4   5   0      454.82      441.85     10.31 o 
   5   5   0        9.78       13.24      2.60 o 
   6   5   0      147.71      134.93      8.09 o 
   7   5   0        0.20        4.63      3.55 o 
   0   6   0        8.86        5.36      1.85 o 
   1   6   0    37013.06    31906.12    241.12 o 
   2   6   0     1640.38     1700.49     14.94 o 
   3   6   0        0.04        1.34      1.56 o 
   4   6   0      214.68      162.43      6.61 o 
   5   6   0        4.20        4.06      2.55 o 
   6   6   0       51.61       43.27      5.61 o 
   7   6   0        4.82        2.98      3.81 o 
   1   7   0     7876.88     8991.22    135.98 o 
   2   7   0     3404.00     3858.94     22.81 o 
   3   7   0      113.48       93.32      4.42 o 
   4   7   0        0.76        0.37      2.58 o 
   5   7   0        6.73        2.87      3.16 o 
   6   7   0       46.49       41.37      4.66 o 
   7   7   0        2.32        1.95      4.40 o 
   0   8   0    23076.14    21141.56    190.95 o 
   1   8   0      840.48      946.73     11.06 o 
   2   8   0        5.00        0.00      2.56 o 
   3   8   0      226.94      225.63      6.75 o 
   4   8   0      235.59      233.26      7.53 o 
   5   8   0        0.94        0.26      2.86 o 
   6   8   0       16.77       17.27      4.81 o 
   7   8   0        3.83        7.52      4.31 o 
   1   9   0     1027.30     1153.90     12.39 o 
   2   9   0     2376.98     2705.80     20.75 o 
   3   9   0      143.50      168.37      6.17 o 
   4   9   0      286.64      285.94      8.92 o 
   5   9   0       22.60       25.21      3.62 o 
   6   9   0      115.64      109.28      7.15 o 
   7   9   0       53.52       57.84      5.91 o 
   0  10   0     7350.61     7349.35    123.28 o 
   1  10   0     4956.68     5442.95    113.63 o 
   2  10   0     1162.09     1400.69     15.38 o 
   3  10   0     3350.86     3375.40     25.69 o 
   4  10   0       41.41       46.33      4.02 o 
   5  10   0       58.85       49.39      5.09 o 
   6  10   0        0.38        4.18      4.18 o 
   7  10   0        2.21        7.50      3.89 o 
   1  11   0     1322.18     1493.93     15.19 o 
   2  11   0       86.47       97.22      4.77 o 
   3  11   0      203.96      207.00      7.41 o 
   4  11   0      592.51      590.84     12.57 o 
   5  11   0       63.78       50.16      5.46 o 
   6  11   0      119.55      114.85      7.62 o 
   7  11   0      140.13      148.44      8.69 o 
   0  12   0     1797.76     1972.73     16.75 o 
   1  12   0       41.51       32.60      3.22 o 
   2  12   0      247.58      308.39      7.78 o 
   3  12   0      570.26      583.06     11.69 o 
   4  12   0       30.26       19.30      3.89 o 
   5  12   0      144.60      140.89      7.71 o 
   6  12   0        0.22        4.27      4.27 o 
   7  12   0       13.06       11.08      3.88 o 
   1  13   0      439.62      535.41      9.75 o 
   2  13   0     1006.48     1165.53     15.51 o 
   3  13   0      325.70      331.30      9.18 o 
   4  13   0       95.12      107.34      6.29 o 
   5  13   0       77.20       61.01      5.52 o 
   6  13   0       42.52       40.47      5.63 o 
   7  13   0       37.94       22.82      5.22 o 
   0  14   0      123.77      146.65      5.57 o 
   1  14   0     1437.61     1604.92     17.17 o 
   2  14   0       20.32       22.68      3.26 o 
   3  14   0       71.18       45.04      4.65 o 
   4  14   0      136.97      144.29      6.78 o 
   5  14   0      298.32      290.56     10.32 o 
   6  14   0       14.56        8.08      4.52 o 
   7  14   0       20.90       21.47      4.65 o 
   1  15   0      293.82      257.47      7.93 o 
   2  15   0       57.84       41.54      3.88 o 
   3  15   0      599.63      650.35     13.44 o 
   4  15   0       11.34        9.92      3.51 o 
   5  15   0       49.94       48.93      5.87 o 
   6  15   0       15.26       14.44      4.05 o 
   7  15   0        1.64        9.73      3.27 o 
   0  16   0       21.38        7.54      2.40 o 
   1  16   0     1292.64     1467.96     17.63 o 
   2  16   0      951.76     1023.62     15.97 o 
   3  16   0        2.43        6.09      3.04 o 
   4  16   0       40.18       33.38      5.54 o 
   5  16   0       21.92       21.63      4.55 o 
   6  16   0       15.41       18.76      4.49 o 
   1  17   0      353.21      369.88      9.84 o 
   2  17   0      568.33      563.98     12.12 o 
   3  17   0      201.46      229.25      8.99 o 
   4  17   0       14.36       13.75      3.58 o 
   5  17   0      279.56      259.71     10.22 o 
   6  17   0        8.67       13.18      3.77 o 
   0  18   0        2.75       10.04      2.84 o 
   1  18   0      607.55      517.21     11.38 o 
   2  18   0       32.63       33.94      3.93 o 
   3  18   0       50.07       63.97      5.35 o 
   4  18   0       52.46       63.64      5.73 o 
   5  18   0       39.45       42.76      5.38 o 
   6  18   0       28.01       35.16      5.34 o 
   1  19   0       21.00       11.24      3.30 o 
   2  19   0       11.99       15.99      3.53 o 
   3  19   0        1.06        0.26      3.41 o 
   4  19   0       69.30       68.58      6.31 o 
   5  19   0       51.90       63.66      6.18 o 
   6  19   0        3.19        6.58      3.45 o 
   0  20   0      215.05      226.55      8.32 o 
   1  20   0        0.39        2.90      2.90 o 
   2  20   0       34.04       30.08      4.31 o 
   3  20   0       77.31       70.58      6.39 o 
   4  20   0       31.51       34.87      5.02 o 
   5  20   0        8.53        1.32      3.95 o 
   6  20   0       50.94       44.84      5.12 o 
   1  21   0        0.03        1.23      2.85 o 
   2  21   0       12.93       12.81      3.07 o 
   3  21   0        0.97        2.60      3.53 o 
   4  21   0        6.07       12.96      4.53 o 
   5  21   0        3.98        0.00      4.00 o 
   6  21   0        0.81        5.38      3.93 o 
   0  22   0      616.63      668.61     14.42 o 
   1  22   0      113.22      119.72      7.31 o 
   2  22   0       17.60       12.63      3.74 o 
   3  22   0       16.01       25.72      4.64 o 
   4  22   0        8.35        7.53      4.59 o 
   5  22   0        6.21        1.36      3.85 o 
   6  22   0        2.39        8.19      3.73 o 
   1  23   0      135.05      151.71      8.10 o 
   2  23   0       60.40       61.65      5.67 o 
   3  23   0      381.13      354.21     12.32 o 
   4  23   0       81.00      108.55      7.68 o 
   5  23   0        8.01        4.23      4.32 o 
   0  24   0       30.40       27.54      5.44 o 
   1  24   0        3.66        2.89      3.85 o 
   2  24   0       16.56       11.66      4.53 o 
   3  24   0        2.46        2.29      4.19 o 
   4  24   0        8.96       11.39      4.60 o 
   5  24   0       15.31       18.97      4.86 o 
   1  25   0       13.48       11.75      4.33 o 
   2  25   0        0.13        5.77      3.94 o 
   3  25   0       78.73       97.79      7.66 o 
   4  25   0        0.75        1.06      4.40 o 
   5  25   0       13.04        7.60      4.31 o 
   0  26   0        1.53        1.18      3.03 o 
   1  26   0      170.55      187.07      9.33 o 
   2  26   0       45.12       50.03      6.10 o 
   3  26   0       14.58        0.71      5.18 o 
   4  26   0       49.58       57.56      6.24 o 
   5  26   0       13.05        5.84      4.54 o 
   1  27   0       67.59      102.88      7.68 o 
   2  27   0       59.70       74.39      6.40 o 
   3  27   0        1.65        2.52      3.55 o 
   4  27   0        8.91       10.34      4.20 o 
   5  27   0        1.04        4.17      4.17 o 
   0  28   0       19.01       21.77      4.80 o 
   1  28   0       22.19       20.18      5.17 o 
   2  28   0       26.22       39.78      6.30 o 
   3  28   0       10.58        5.92      4.86 o 
   4  28   0        3.22        5.98      4.45 o 
   1  29   0       16.20       20.21      4.41 o 
   2  29   0      123.14      150.41      9.11 o 
   3  29   0        4.50        3.42      4.78 o 
   4  29   0        2.49        4.93      4.82 o 
   0  30   0       71.93       62.52      6.83 o 
   1  30   0        3.57        3.67      4.89 o 
   2  30   0        6.65        4.72      4.72 o 
   3  30   0        0.13        1.93      4.34 o 
   4  30   0        0.18        1.92      4.16 o 
   1  31   0        9.49       26.01      5.03 o 
   2  31   0       33.36       51.67      6.30 o 
   3  31   0        1.23        3.93      4.77 o 
   0  32   0      200.07      224.23     11.05 o 
   1  32   0        6.83        2.69      4.72 o 
   2  32   0        0.76        4.76      4.84 o 
   3  32   0        0.31        0.41      4.07 o 
   1  33   0        4.07       12.96      4.85 o 
   2  33   0       24.25       21.23      6.04 o 
   3  33   0        1.37        4.95      4.95 o 
   0  34   0        9.89       10.32      5.80 o 
   1  34   0        6.20        3.17      4.60 o 
   2  34   0        0.68        0.00      4.18 o 
   1  35   0       14.58       17.19      5.64 o 
   0  36   0        5.19        3.86      3.86 o 
  -7   0   1       53.80       50.60      6.66 o 
  -5   0   1      155.91      175.82      7.79 o 
  -3   0   1      529.80      590.19      9.49 o 
  -1   0   1     9689.15     9322.55      0.71 o 
   1   0   1     3577.09     3505.93     69.69 o 
   3   0   1      590.48      712.58     11.48 o 
   5   0   1       90.47       89.92      6.56 o 
   7   0   1        4.75        0.84      5.16 o 
  -7   1   1       14.71       19.89      5.26 o 
  -6   1   1      261.67      275.92     10.91 o 
  -5   1   1      308.85      375.00     10.94 o 
  -4   1   1        6.30        5.04      2.19 o 
  -3   1   1      360.01      392.79      7.54 o 
  -2   1   1     5697.69     5524.01     96.72 o 
  -1   1   1      249.67      279.39      4.14 o 
   0   1   1     1585.08     1585.46      9.69 o 
   1   1   1      313.50      356.48      5.49 o 
   2   1   1      159.60      159.41      4.68 o 
   3   1   1        0.05        2.33      2.11 o 
   4   1   1       47.13       56.97      4.61 o 
   5   1   1       11.68       13.88      3.37 o 
   6   1   1       65.45       64.05      6.79 o 
   7   1   1       49.03       65.36      7.38 o 
  -7   2   1      198.31      235.14     10.42 o 
  -6   2   1      299.76      325.20     11.52 o 
  -5   2   1      114.19      124.13      6.49 o 
  -4   2   1      212.96      232.21      7.10 o 
  -3   2   1       26.91       51.20      3.24 o 
  -2   2   1       45.59       55.29      2.59 o 
  -1   2   1     2901.26     3195.31     55.82 o 
   0   2   1      217.28      276.59      3.58 o 
   1   2   1     4019.21     3860.30     73.12 o 
   2   2   1       85.35       86.63      3.57 o 
   3   2   1      213.54      173.50      5.79 o 
   4   2   1        1.61        0.43      2.52 o 
   5   2   1       48.62       57.29      5.75 o 
   6   2   1       14.19       27.50      5.41 o 
   7   2   1       78.11       77.52      8.02 o 
  -7   3   1        3.79        6.66      4.30 o 
  -6   3   1       38.24       43.29      6.04 o 
  -5   3   1      124.79      128.55      6.70 o 
  -4   3   1       28.84       43.27      3.57 o 
  -3   3   1     1645.53     1983.67     16.68 o 
  -2   3   1     3341.68     3084.97     70.60 o 
  -1   3   1      715.05      755.53      6.69 o 
   0   3   1     5868.19     6372.49    160.68 o 
   1   3   1     2821.17     2896.79     15.37 o 
   2   3   1      753.53      774.34     10.01 o 
   3   3   1      165.08      156.24      5.81 o 
   4   3   1       54.19       49.13      4.75 o 
   5   3   1        3.90        7.79      2.97 o 
   6   3   1       14.72       22.82      5.01 o 
   7   3   1       12.63        8.15      5.39 o 
  -7   4   1       28.50       37.07      5.53 o 
  -6   4   1      602.17      650.24     15.80 o 
  -5   4   1      292.42      296.14      9.86 o 
  -4   4   1        1.05        3.38      2.10 o 
  -3   4   1      714.78      714.08     10.05 o 
  -2   4   1      445.20      366.51      5.96 o 
  -1   4   1       33.00       40.07      1.88 o 
   0   4   1      109.49      106.41      7.37 o 
   1   4   1      603.88      687.50      7.83 o 
   2   4   1       14.54        7.31      1.70 o 
   3   4   1      258.61      262.20      7.53 o 
   4   4   1       67.14       60.52      5.10 o 
   5   4   1       12.43        3.92      4.23 o 
   6   4   1      222.93      204.14     10.95 o 
   7   4   1       57.64       59.96      7.63 o 
  -7   5   1        4.69        1.74      4.03 o 
  -6   5   1        0.27        3.85      3.81 o 
  -5   5   1      353.06      359.10     10.41 o 
  -4   5   1      817.44      858.78     13.44 o 
  -3   5   1       60.72       73.11      3.65 o 
  -2   5   1     1377.16     1414.56     11.43 o 
  -1   5   1       55.03       33.02      1.96 o 
   0   5   1      406.19      467.38     12.64 o 
   1   5   1      112.78      152.52      4.07 o 
   2   5   1       68.60       75.47      3.73 o 
   3   5   1       86.12      105.72      4.96 o 
   4   5   1       10.23        6.91      3.08 o 
   5   5   1        2.06        1.22      3.39 o 
   6   5   1       20.21       34.91      6.12 o 
   7   5   1       23.93       29.49      6.06 o 
  -7   6   1       35.37       44.85      5.84 o 
  -6   6   1      208.78      225.40      9.90 o 
  -5   6   1        9.08       14.43      3.37 o 
  -4   6   1        4.47        6.26      2.71 o 
  -3   6   1       42.10       18.49      2.62 o 
  -2   6   1     3514.29     3246.76     17.61 o 
  -1   6   1     7227.83     6943.33     99.47 o 
   0   6   1      326.38      354.70      6.77 o 
   1   6   1     9230.05     8256.50    119.08 o 
   2   6   1     1723.21     1679.24     15.36 o 
   3   6   1      241.31      252.35      7.32 o 
   4   6   1      109.62      123.59      6.45 o 
   5   6   1       33.26       35.07      5.32 o 
   6   6   1        5.76        5.75      5.25 o 
   7   6   1       35.33       35.71      7.61 o 
  -7   7   1        2.78        4.57      4.86 o 
  -6   7   1      122.11      139.32      7.64 o 
  -5   7   1      521.04      544.31     12.82 o 
  -4   7   1      335.71      298.91      8.24 o 
  -3   7   1     1977.88     1645.59     15.43 o 
  -2   7   1        8.45       11.57      2.27 o 
  -1   7   1      451.75      453.51      6.81 o 
   0   7   1     7484.54     7121.07     74.66 o 
   1   7   1      757.22      788.95      9.47 o 
   2   7   1      536.82      558.27      9.33 o 
   3   7   1       90.48      137.57      5.73 o 
   4   7   1       15.89       30.57      3.98 o 
   5   7   1       37.73       41.46      5.68 o 
   6   7   1      102.86      120.29      9.19 o 
   7   7   1       95.63      110.00      9.03 o 
  -7   8   1        7.06        8.47      4.51 o 
  -6   8   1      347.27      396.51     13.13 o 
  -5   8   1      202.09      222.72      8.73 o 
  -4   8   1       26.00       22.74      3.13 o 
  -3   8   1      371.20      362.77      7.65 o 
  -2   8   1     2502.25     2443.76     16.04 o 
  -1   8   1       10.00        3.65      1.43 o 
   0   8   1      473.72      481.18      5.13 o 
   1   8   1      206.60      215.69      5.55 o 
   2   8   1     4120.04     4023.77     24.36 o 
   3   8   1      523.47      454.16     10.10 o 
   4   8   1       18.84       16.61      3.70 o 
   5   8   1       97.01      127.36      7.74 o 
   6   8   1      313.85      336.54     13.67 o 
   7   8   1        5.49       15.86      5.39 o 
  -7   9   1       12.51       11.75      4.90 o 
  -6   9   1       43.60       42.50      5.18 o 
  -5   9   1        0.24        0.98      3.68 o 
  -4   9   1      169.26      180.63      6.50 o 
  -3   9   1     1729.94     1769.21     16.66 o 
  -2   9   1      366.43      364.46      6.71 o 
  -1   9   1       97.82      119.68      3.95 o 
   0   9   1     2910.22     3120.95     59.47 o 
   1   9   1     7056.16     6662.88    117.78 o 
   2   9   1     1097.38     1074.57     12.87 o 
   3   9   1        3.31        1.68      2.30 o 
   4   9   1        7.68        6.40      3.26 o 
   5   9   1       46.41       46.20      5.35 o 
   6   9   1        2.03        4.74      4.74 o 
   7   9   1       97.38      104.52      8.95 o 
  -7  10   1      109.37       95.28      8.14 o 
  -6  10   1        0.27        0.61      3.93 o 
  -5  10   1      136.85      145.36      7.41 o 
  -4  10   1      172.40      162.17      6.48 o 
  -3  10   1      524.13      560.05      9.93 o 
  -2  10   1      187.30      223.21      5.62 o 
  -1  10   1      522.65      562.59      8.27 o 
   0  10   1     1747.51     1718.45     10.15 o 
   1  10   1     1053.96     1020.51     11.80 o 
   2  10   1      480.14      514.96      9.61 o 
   3  10   1      265.85      285.91      8.35 o 
   4  10   1        0.01        4.04      3.04 o 
   5  10   1      358.51      372.23     12.80 o 
   6  10   1       15.11       16.76      5.95 o 
   7  10   1        8.55        3.12      6.08 o 
  -7  11   1       16.82        7.64      5.80 o 
  -6  11   1       42.84       46.08      6.18 o 
  -5  11   1       74.76       71.09      6.47 o 
  -4  11   1       30.94       37.92      4.30 o 
  -3  11   1      390.54      377.70      8.24 o 
  -2  11   1      453.27      511.59      8.49 o 
  -1  11   1       29.72        1.82      1.82 o 
   0  11   1      561.64      558.15     17.37 o 
   1  11   1      684.91      688.10     10.26 o 
   2  11   1     1080.63     1136.03     14.02 o 
   3  11   1       20.36       30.80      3.60 o 
   4  11   1       95.17       75.44      5.92 o 
   5  11   1      120.45      140.25      8.34 o 
   6  11   1       12.45       18.18      5.48 o 
   7  11   1       10.09       16.54      4.91 o 
  -7  12   1       45.50       46.21      6.24 o 
  -6  12   1      391.15      435.77     14.11 o 
  -5  12   1      199.91      215.37      9.01 o 
  -4  12   1        0.38        2.73      2.73 o 
  -3  12   1      127.66      117.40      4.97 o 
  -2  12   1     1822.64     2118.81     17.30 o 
  -1  12   1     1423.03     1571.29     14.36 o 
   0  12   1      244.36      201.14      3.96 o 
   1  12   1       20.20       10.91      2.51 o 
   2  12   1      400.52      440.37      9.46 o 
   3  12   1       29.20       27.09      3.41 o 
   4  12   1        2.42        2.10      3.04 o 
   5  12   1        1.93        2.68      4.48 o 
   6  12   1       66.14       65.36      7.29 o 
   7  12   1       53.76       76.23      8.54 o 
  -7  13   1        3.40        1.11      5.00 o 
  -6  13   1        0.03        4.60      4.54 o 
  -5  13   1      733.94      769.65     16.06 o 
  -4  13   1      638.51      579.34     12.29 o 
  -3  13   1       54.54       48.22      3.71 o 
  -2  13   1      762.06      784.33     11.32 o 
  -1  13   1       99.24       94.57      4.36 o 
   0  13   1      516.12      561.53     11.37 o 
   1  13   1     2004.64     2092.25     18.55 o 
   2  13   1      492.79      529.42     10.61 o 
   3  13   1       26.27       27.75      3.74 o 
   4  13   1      172.54      189.47      8.57 o 
   5  13   1       91.06      105.67      7.81 o 
   6  13   1      157.33      188.80     11.46 o 
  -7  14   1       98.86      125.38      8.98 o 
  -6  14   1       18.32       13.11      5.26 o 
  -5  14   1       84.11       69.58      6.63 o 
  -4  14   1       40.60       34.80      4.49 o 
  -3  14   1      163.26      166.16      6.05 o 
  -2  14   1       81.28       67.23      4.08 o 
  -1  14   1      368.29      427.85      8.35 o 
   0  14   1        6.13       15.93     43.47 o 
   1  14   1       15.99       19.63      3.27 o 
   2  14   1     1872.59     1960.06     20.09 o 
   3  14   1      570.80      537.29     12.36 o 
   4  14   1      113.92      111.70      7.50 o 
   5  14   1      217.77      236.15     10.55 o 
   6  14   1        5.42       14.19      5.46 o 
  -7  15   1       34.84       32.13      6.34 o 
  -6  15   1       29.55       33.90      5.78 o 
  -5  15   1      188.56      197.30      9.30 o 
  -4  15   1        4.74        3.42      2.98 o 
  -3  15   1      131.40      158.35      6.03 o 
  -2  15   1     1065.84     1080.59     14.16 o 
  -1  15   1      102.81       90.97      4.29 o 
   0  15   1       73.93      249.34    124.37 o 
   1  15   1     1594.19     1558.83     17.12 o 
   2  15   1      128.65      115.80      6.43 o 
   3  15   1      108.37      108.05      6.38 o 
   4  15   1       46.11       48.76      6.01 o 
   5  15   1        5.15        8.24      5.18 o 
   6  15   1       32.86       35.42      6.20 o 
  -7  16   1        1.64        4.19      5.02 o 
  -6  16   1      112.43      107.49      7.70 o 
  -5  16   1      267.58      280.90     10.68 o 
  -4  16   1       63.14       94.49      5.70 o 
  -3  16   1      123.43      125.72      5.82 o 
  -2  16   1      386.55      448.91      9.56 o 
  -1  16   1       75.14       81.42      4.62 o 
   0  16   1      931.12      959.69     23.94 o 
   1  16   1      335.98      324.44      9.12 o 
   2  16   1     1808.84     1632.16     19.47 o 
   3  16   1       16.45       18.93      3.92 o 
   4  16   1      190.41      209.34      9.49 o 
   5  16   1       96.87      113.17      8.16 o 
   6  16   1       71.23       74.49      7.83 o 
  -6  17   1       39.11       51.18      6.58 o 
  -5  17   1        5.75        1.52      4.57 o 
  -4  17   1      140.83      132.29      6.57 o 
  -3  17   1       20.30       16.86      3.11 o 
  -2  17   1      671.96      673.78     11.85 o 
  -1  17   1      684.84      789.37     12.39 o 
   0  17   1       18.10        4.73      4.73 o 
   1  17   1     3379.30     3240.22     26.24 o 
   2  17   1      109.38      125.48      6.56 o 
   3  17   1        6.21       11.43      3.01 o 
   4  17   1      534.65      582.17     15.08 o 
   5  17   1       77.61       96.44      7.89 o 
   6  17   1       11.68       13.31      5.47 o 
  -6  18   1        0.16        2.51      4.51 o 
  -5  18   1       59.16       57.32      5.77 o 
  -4  18   1        4.63        3.05      3.42 o 
  -3  18   1        8.57        8.51      3.08 o 
  -2  18   1       39.31       40.74      4.03 o 
  -1  18   1       14.97       20.27      3.46 o 
   0  18   1      368.10      433.83     29.01 o 
   1  18   1      103.43      106.20      6.82 o 
   2  18   1       44.89       46.45      4.51 o 
   3  18   1      321.01      312.03     10.34 o 
   4  18   1        0.25        0.00      4.90 o 
   5  18   1        3.46        3.79      4.71 o 
   6  18   1        4.93        5.64      5.21 o 
  -6  19   1       30.30       30.81      6.03 o 
  -5  19   1        4.71        6.67      4.24 o 
  -4  19   1      177.02      190.23      8.56 o 
  -3  19   1      201.07      222.77      8.16 o 
  -2  19   1        0.01        1.80      2.24 o 
  -1  19   1      257.97      239.07      7.63 o 
   0  19   1      446.13      489.15      7.54 o 
   1  19   1      265.96      241.98      8.40 o 
   2  19   1        8.38        9.38      3.31 o 
   3  19   1      556.86      601.74     14.87 o 
   4  19   1      263.20      254.08     10.73 o 
   5  19   1       30.73       23.98      5.40 o 
   6  19   1        0.48        7.40      4.76 o 
  -6  20   1        5.64        0.00      4.38 o 
  -5  20   1      105.85      139.20      8.11 o 
  -4  20   1        0.04        3.84      3.33 o 
  -3  20   1       95.04       97.83      5.87 o 
  -2  20   1        3.04        0.62      2.29 o 
  -1  20   1        0.47        2.57      2.57 o 
   0  20   1        0.03      145.81    289.76 o 
   1  20   1       71.90       74.11      5.59 o 
   2  20   1      574.47      582.65     13.86 o 
   3  20   1        0.65        0.29      4.40 o 
   4  20   1       21.00       22.96      4.80 o 
   5  20   1       18.26       23.23      5.43 o 
   6  20   1       19.12       24.87      5.08 o 
  -6  21   1        7.07        9.75      4.82 o 
  -5  21   1       58.89       64.68      6.55 o 
  -4  21   1       86.87       78.64      6.45 o 
  -3  21   1        3.72        2.95      2.95 o 
  -2  21   1        4.17        2.69      3.10 o 
  -1  21   1       37.03       35.77      3.38 o 
   0  21   1       67.69       79.98      4.04 o 
   1  21   1        1.98        1.45      3.28 o 
   2  21   1       74.29       56.04      6.76 o 
   3  21   1      269.11      278.57     10.78 o 
   4  21   1       39.86       26.09      6.11 o 
   5  21   1       11.56        7.99      5.58 o 
   6  21   1        0.07        1.75      4.76 o 
  -6  22   1        8.14        3.77      4.70 o 
  -5  22   1       47.12       43.27      5.79 o 
  -4  22   1       46.98       51.05      5.37 o 
  -3  22   1       60.26       61.61      5.02 o 
  -2  22   1       18.36       21.61      3.73 o 
  -1  22   1      133.73      149.09      6.74 o 
   0  22   1        5.13      109.17    183.62 o 
   1  22   1      469.92      509.57     13.00 o 
   2  22   1      411.22      437.55     13.13 o 
   3  22   1       31.30       34.19      5.78 o 
   4  22   1      129.98      144.34      9.31 o 
   5  22   1        0.44        0.41      4.47 o 
  -6  23   1        6.87       10.29      4.32 o 
  -5  23   1        8.02        0.70      4.29 o 
  -4  23   1        2.51        5.45      3.77 o 
  -3  23   1        0.66        1.60      3.12 o 
  -2  23   1        0.27        4.66      2.86 o 
  -1  23   1        0.87        3.12      3.39 o 
   0  23   1      240.24      243.25      7.00 o 
   1  23   1      302.02      289.06     10.83 o 
   2  23   1      208.20      221.81     10.15 o 
   3  23   1      149.04      165.46      9.36 o 
   4  23   1      164.04      170.42     10.35 o 
   5  23   1        8.43        9.45      5.29 o 
  -5  24   1        3.43        6.68      4.08 o 
  -4  24   1        6.71        3.42      4.03 o 
  -3  24   1        6.12        3.34      2.94 o 
  -2  24   1       25.27       25.57      4.19 o 
  -1  24   1      105.07      115.02      6.69 o 
   0  24   1      160.25      115.27     53.37 o 
   1  24   1       13.93       16.07      5.67 o 
   2  24   1      685.28      734.35     17.11 o 
   3  24   1       19.91       18.65      4.71 o 
   4  24   1       17.12       20.40      5.58 o 
   5  24   1        0.01        2.50      5.00 o 
  -5  25   1        3.50        5.70      3.75 o 
  -4  25   1        0.08        3.52      3.31 o 
  -3  25   1       13.66       15.53      3.80 o 
  -2  25   1       90.54       89.41      5.85 o 
  -1  25   1        7.44        7.74      3.45 o 
   0  25   1       48.80       57.55     93.37 o 
   1  25   1      261.68      284.82     10.97 o 
   2  25   1       44.88       22.15      7.16 o 
   3  25   1      223.14      239.78     11.09 o 
   4  25   1        2.50        1.95      5.01 o 
   5  25   1        0.16        4.18      4.85 o 
  -5  26   1       17.16       20.15      4.92 o 
  -4  26   1        0.20        2.27      3.98 o 
  -3  26   1       14.81       22.30      5.14 o 
  -2  26   1        9.65       12.41      3.73 o 
  -1  26   1        0.13        3.09      3.13 o 
   0  26   1       42.59        1.55     30.87 o 
   1  26   1       37.58       33.24      6.39 o 
   2  26   1        0.50        5.48      5.48 o 
   3  26   1       26.63       38.12      5.39 o 
   4  26   1       20.94       28.77      5.39 o 
   5  26   1       29.38       40.36      6.51 o 
  -5  27   1        0.10        4.16      4.16 o 
  -4  27   1       13.35       28.99      4.05 o 
  -3  27   1       39.99       49.41      5.52 o 
  -2  27   1        7.60        5.01      4.05 o 
  -1  27   1        0.03        2.36      3.90 o 
   0  27   1        0.12       43.00     43.00 o 
   1  27   1      152.31      146.72      8.78 o 
   2  27   1      257.39      279.30     11.61 o 
   3  27   1        0.09        3.76      4.72 o 
   4  27   1       75.62       83.45      8.08 o 
  -4  28   1       27.49       27.75      5.41 o 
  -3  28   1        0.24        1.27      3.17 o 
  -2  28   1        0.01        0.00      3.65 o 
  -1  28   1      162.56      189.44      8.88 o 
   0  28   1       36.83       25.33      9.27 o 
   1  28   1       23.29       27.08      5.15 o 
   2  28   1        1.14        4.93      4.93 o 
   3  28   1        0.75        7.67      4.46 o 
   4  28   1        0.04        1.62      5.32 o 
  -4  29   1      101.29      101.07      7.67 o 
  -3  29   1        3.62       16.81      3.95 o 
  -2  29   1       23.10       25.18      5.07 o 
  -1  29   1        5.90        5.42      5.12 o 
   0  29   1       29.78       11.33     26.53 o 
   1  29   1        0.22        4.11      4.11 o 
   2  29   1        2.52        2.59      4.62 o 
   3  29   1      105.69      106.52      8.82 o 
   4  29   1        3.04        6.58      4.81 o 
  -4  30   1        7.20       21.42      4.07 o 
  -3  30   1        7.66        9.59      4.05 o 
  -2  30   1       16.92       11.32      4.60 o 
  -1  30   1       78.31       79.41      6.80 o 
   0  30   1       30.26        7.54     12.74 o 
   1  30   1       21.20       19.65      5.11 o 
   2  30   1        0.03        3.46      4.36 o 
   3  30   1       16.14       12.80      5.23 o 
  -4  31   1        0.97        3.48      3.81 o 
  -3  31   1        2.24        1.66      4.03 o 
  -2  31   1        8.34        4.01      4.22 o 
  -1  31   1        7.85        2.05      5.34 o 
   0  31   1        6.24        7.85     17.59 o 
   1  31   1       16.25       23.24      5.28 o 
   2  31   1        0.00        4.90      4.90 o 
   3  31   1       12.20       11.38      4.52 o 
  -3  32   1        5.57        8.86      4.02 o 
  -2  32   1        5.79        3.73      4.07 o 
  -1  32   1       38.19       25.83      5.88 o 
   0  32   1        0.22       34.30     34.30 o 
   1  32   1        1.43        1.91      4.95 o 
   2  32   1       35.29       33.19      5.51 o 
   3  32   1        0.36       11.07      4.85 o 
  -3  33   1        3.06        4.46      4.46 o 
  -2  33   1        6.17       15.54      4.27 o 
  -1  33   1        0.80        4.71      4.71 o 
   0  33   1       80.66       76.40      5.65 o 
   1  33   1        1.00        0.78      4.64 o 
   2  33   1       70.40       82.62      8.11 o 
  -2  34   1        0.10        2.09      4.18 o 
  -1  34   1       15.12       13.75      5.13 o 
   0  34   1        0.88       41.31     41.31 o 
   1  34   1        0.34        3.57      4.18 o 
   2  34   1        5.26        1.24      5.43 o 
  -1  35   1        1.30        1.08      4.42 o 
   0  35   1        9.58        3.64      4.61 o 
   1  35   1       16.45       25.60      4.97 o 
  -6   0   2      116.57      143.87      7.51 o 
  -4   0   2      640.12      670.74     11.32 o 
  -2   0   2      156.98      107.07      2.08 o 
   0   0   2    10197.83     9239.20     80.40 o 
   2   0   2      412.79      363.17      7.73 o 
   4   0   2        0.02        4.90      3.52 o 
   6   0   2      526.11      491.22     16.56 o 
  -7   1   2       14.24       16.51      3.77 o 
  -6   1   2      362.00      379.28     11.23 o 
  -5   1   2      114.73      149.10      6.65 o 
  -4   1   2       99.83      131.23      5.26 o 
  -3   1   2       54.05       51.08      3.11 o 
  -2   1   2     2805.75     3057.96     17.35 o 
  -1   1   2     4283.89     3910.21     71.92 o 
   0   1   2     4922.28     4708.39     57.18 o 
   1   1   2        6.85        7.99      1.53 o 
   2   1   2      152.76      148.93      5.08 o 
   3   1   2     2494.83     2393.09     22.66 o 
   4   1   2      538.94      497.30     12.83 o 
   5   1   2        2.12        0.00      3.92 o 
   6   1   2      103.76       98.38      9.47 o 
   7   1   2        0.57        6.22      5.14 o 
  -7   2   2        0.03        5.19      3.00 o 
  -6   2   2        8.31       19.45      3.78 o 
  -5   2   2        4.71       16.02      3.07 o 
  -4   2   2       95.79      135.79      5.52 o 
  -3   2   2     1104.08     1134.69     12.26 o 
  -2   2   2     1844.61     1507.61      1.99 o 
  -1   2   2     1770.84     1989.50     11.65 o 
   0   2   2      973.23     1187.20      7.03 o 
   1   2   2      232.34      233.32      5.14 o 
   2   2   2     1234.48     1405.23     14.77 o 
   3   2   2      140.40      139.66      6.26 o 
   4   2   2       21.23       14.97      3.63 o 
   5   2   2        0.09        4.27      4.27 o 
   6   2   2        1.31        3.00      5.90 o 
   7   2   2       37.65       27.97      7.55 o 
  -7   3   2        4.96        6.65      3.81 o 
  -6   3   2      228.94      221.58      8.54 o 
  -5   3   2        1.39        7.13      2.86 o 
  -4   3   2        0.88        0.00      1.92 o 
  -3   3   2        0.12       11.31      2.27 o 
  -2   3   2      506.16      504.22      7.05 o 
  -1   3   2      353.96      314.81      4.98 o 
   0   3   2     2142.50     2335.95     10.11 o 
   1   3   2     2729.77     2553.92     16.73 o 
   2   3   2      248.37      253.42      6.64 o 
   3   3   2      498.05      459.59     10.41 o 
   4   3   2      141.03      141.59      7.42 o 
   5   3   2       22.79       16.38      5.51 o 
   6   3   2        4.26        3.45      5.78 o 
   7   3   2        0.90        4.88      5.65 o 
  -7   4   2       26.01       21.75      4.30 o 
  -6   4   2        0.76        2.51      3.34 o 
  -5   4   2      802.03      800.01     13.93 o 
  -4   4   2       11.59        5.75      2.58 o 
  -3   4   2      930.50     1145.10     12.25 o 
  -2   4   2      165.05      126.76      0.93 o 
  -1   4   2     4046.49     3901.59     75.22 o 
   0   4   2      392.27      517.81      5.00 o 
   1   4   2     2732.22     2605.47     16.99 o 
   2   4   2       47.24       35.99      2.92 o 
   3   4   2      650.19      705.65     13.08 o 
   4   4   2       19.49        6.98      3.33 o 
   5   4   2        1.36        2.82      3.99 o 
   6   4   2        1.28        1.32      4.45 o 
   7   4   2      142.94      126.33     11.01 o 
  -7   5   2       93.51      103.45      6.67 o 
  -6   5   2      213.43      209.41      8.59 o 
  -5   5   2      591.67      646.51     12.80 o 
  -4   5   2     1928.99     2032.42     18.94 o 
  -3   5   2        5.60       10.28      1.88 o 
  -2   5   2       22.86        8.80      1.43 o 
  -1   5   2     4359.29     4332.66     83.18 o 
   0   5   2      272.55      232.54    147.27 o 
   1   5   2        1.38        6.16      1.54 o 
   2   5   2      156.34      142.35      5.34 o 
   3   5   2       89.38      102.45      5.37 o 
   4   5   2       53.65       51.30      5.04 o 
   5   5   2      416.76      420.67     14.29 o 
   6   5   2        5.02        1.77      5.79 o 
   7   5   2       17.33        6.40      7.45 o 
  -7   6   2        1.09        3.52      3.37 o 
  -6   6   2        0.01        1.30      3.31 o 
  -5   6   2      691.27      751.03     13.39 o 
  -4   6   2        5.16        6.49      2.67 o 
  -3   6   2       58.17       70.64      3.36 o 
  -2   6   2       11.35       20.34      1.94 o 
  -1   6   2     1227.96     1102.55      1.50 o 
   0   6   2     2071.28     2148.65     10.39 o 
   1   6   2      853.42      754.61      9.75 o 
   2   6   2     2175.54     1867.03     17.38 o 
   3   6   2      277.73      242.24      8.14 o 
   4   6   2       39.86       47.84      4.81 o 
   5   6   2       56.44       32.90      6.26 o 
   6   6   2        1.91        0.88      5.81 o 
   7   6   2       70.43       78.99      9.46 o 
  -7   7   2        1.09        2.09      3.84 o 
  -6   7   2       63.49       63.25      5.02 o 
  -5   7   2        0.08        0.83      3.52 o 
  -4   7   2        0.32        0.00      2.27 o 
  -3   7   2       95.71       91.18      3.84 o 
  -2   7   2      544.31      561.86      7.76 o 
  -1   7   2      287.62      180.66      1.26 o 
   0   7   2      548.48      424.51    316.18 o 
   1   7   2      194.63      147.31      4.54 o 
   2   7   2      631.96      556.38     10.00 o 
   3   7   2       82.39       80.83      5.06 o 
   4   7   2      447.11      419.99     12.43 o 
   5   7   2       15.26        9.17      5.83 o 
   6   7   2      196.30      201.08     12.10 o 
   7   7   2        0.04        6.90      6.90 o 
  -7   8   2        0.58        2.99      3.44 o 
  -6   8   2       52.48       87.73      6.10 o 
  -5   8   2        1.60        1.50      3.46 o 
  -4   8   2       23.09       17.53      2.72 o 
  -3   8   2      116.78       90.32      4.02 o 
  -2   8   2      694.99      771.41      9.40 o 
  -1   8   2      138.11      147.44      4.22 o 
   0   8   2      306.69      275.95    177.87 o 
   1   8   2      189.72      240.37      5.95 o 
   2   8   2       22.19        4.21      2.25 o 
   3   8   2      142.14      126.14      6.19 o 
   4   8   2      460.16      462.36     13.11 o 
   5   8   2        2.32        3.73      5.10 o 
   6   8   2      150.02      143.20     10.67 o 
  -7   9   2        2.86        8.21      3.54 o 
  -6   9   2        3.13        7.00      3.46 o 
  -5   9   2       30.90       29.06      4.42 o 
  -4   9   2      656.48      748.73     12.27 o 
  -3   9   2      974.20     1152.07     13.06 o 
  -2   9   2      221.63      186.36      5.01 o 
  -1   9   2      103.51       93.24      3.55 o 
   0   9   2      957.46     1020.07      7.88 o 
   1   9   2      323.56      283.08      6.63 o 
   2   9   2      123.67      107.06      4.97 o 
   3   9   2      802.48      778.49     13.69 o 
   4   9   2      106.25      108.02      6.69 o 
   5   9   2       80.66       80.77      7.76 o 
   6   9   2       72.90       95.46      9.24 o 
  -7  10   2        0.42        3.07      3.17 o 
  -6  10   2        3.98        3.30      3.56 o 
  -5  10   2        0.07        5.42      3.01 o 
  -4  10   2     1197.24     1196.46     15.51 o 
  -3  10   2       79.73      101.92      4.62 o 
  -2  10   2       58.43       29.32      2.57 o 
  -1  10   2      232.82      250.89      5.76 o 
   0  10   2      396.06      418.12      5.38 o 
   1  10   2      225.57      243.49      6.52 o 
   2  10   2      455.19      436.05      9.72 o 
   3  10   2       43.19       44.19      4.71 o 
   4  10   2       59.06       42.43      5.90 o 
   5  10   2      497.56      533.21     16.63 o 
   6  10   2       23.72       39.21      7.30 o 
  -7  11   2       37.77       49.63      5.73 o 
  -6  11   2        4.62        3.93      3.59 o 
  -5  11   2      521.40      549.93     13.20 o 
  -4  11   2       71.04       69.94      4.84 o 
  -3  11   2     2203.07     2332.74     19.60 o 
  -2  11   2      259.97      191.87      5.44 o 
  -1  11   2       55.85       82.03      3.66 o 
   0  11   2        9.06       23.84      1.61 o 
   1  11   2        4.96        1.17      1.77 o 
   2  11   2     1442.31     1447.52     16.70 o 
   3  11   2     1328.10     1396.03     18.72 o 
   4  11   2      383.68      381.20     12.28 o 
   5  11   2       15.84       18.31      5.92 o 
   6  11   2        5.04       13.22      5.26 o 
  -7  12   2        1.79        1.27      3.89 o 
  -6  12   2        2.09       11.18      3.42 o 
  -5  12   2      159.41      175.23      7.77 o 
  -4  12   2      978.61     1090.02     15.47 o 
  -3  12   2      297.80      336.74      7.90 o 
  -2  12   2      493.60      474.94      8.44 o 
  -1  12   2       11.46       38.80      2.96 o 
   0  12   2        0.00        0.21      1.23 o 
   1  12   2      391.23      379.30      8.44 o 
   2  12   2      174.83      165.76      6.58 o 
   3  12   2        0.69        3.52      3.73 o 
   4  12   2       16.04       23.08      4.92 o 
   5  12   2       45.91       42.75      7.78 o 
   6  12   2        0.13        4.30      5.77 o 
  -7  13   2        6.94        9.44      3.54 o 
  -6  13   2       42.83       39.77      4.87 o 
  -5  13   2      355.54      349.12     10.77 o 
  -4  13   2      560.50      583.42     12.01 o 
  -3  13   2       58.36       83.09      4.38 o 
  -2  13   2        5.08        1.73      2.15 o 
  -1  13   2      220.06      202.10      5.75 o 
   0  13   2      574.48      516.23      6.48 o 
   1  13   2       14.41        6.98      2.76 o 
   2  13   2      139.36      129.23      5.96 o 
   3  13   2        8.54        6.30      4.13 o 
   4  13   2       24.07       18.92      5.06 o 
   5  13   2      449.11      477.37     15.73 o 
   6  13   2        5.28        4.81      5.74 o 
  -7  14   2        0.93        1.99      3.70 o 
  -6  14   2      105.85      160.04      8.31 o 
  -5  14   2      355.14      399.78     11.69 o 
  -4  14   2       54.21       39.48      4.33 o 
  -3  14   2        3.96        1.37      2.25 o 
  -2  14   2        5.62        0.14      2.13 o 
  -1  14   2       95.26       98.96      4.65 o 
   0  14   2       61.95       59.94      3.97 o 
   1  14   2      476.11      524.83     10.53 o 
   2  14   2       14.19        9.28      2.97 o 
   3  14   2      506.49      470.36     12.55 o 
   4  14   2       84.10      103.74      7.43 o 
   5  14   2      136.28      133.40      9.36 o 
   6  14   2        4.85        3.90      5.97 o 
  -7  15   2       12.17       16.09      4.37 o 
  -6  15   2        0.09        1.56      3.88 o 
  -5  15   2      168.96      186.84      8.37 o 
  -4  15   2      110.15       92.71      5.57 o 
  -3  15   2      117.48      117.14      5.32 o 
  -2  15   2       53.98       50.94      3.43 o 
  -1  15   2      147.32      183.78      5.89 o 
   0  15   2       37.75       47.15      6.43 o 
   1  15   2        4.48        4.86      2.51 o 
   2  15   2      306.37      288.83      9.03 o 
   3  15   2      946.55      980.32     16.92 o 
   4  15   2       38.00       44.45      6.78 o 
   5  15   2        0.01        0.43      4.97 o 
   6  15   2        6.01        4.87      5.44 o 
  -7  16   2        0.60        9.55      3.78 o 
  -6  16   2        1.73        5.08      4.03 o 
  -5  16   2      256.68      256.90     10.23 o 
  -4  16   2        4.06       10.41      3.44 o 
  -3  16   2        3.69        0.21      2.60 o 
  -2  16   2       53.15       42.15      3.55 o 
  -1  16   2      266.50      258.33      7.06 o 
   0  16   2      332.40      357.76      9.68 o 
   1  16   2       82.94       53.63      4.11 o 
   2  16   2        0.00        3.46      3.46 o 
   3  16   2      523.68      473.59     13.10 o 
   4  16   2     1349.69     1422.46     23.60 o 
   5  16   2        0.09        5.69      5.69 o 
   6  16   2        7.23        3.96      5.84 o 
  -7  17   2        3.79        1.03      4.19 o 
  -6  17   2       32.18       52.32      6.05 o 
  -5  17   2       68.07       89.33      6.40 o 
  -4  17   2       27.53       52.51      5.14 o 
  -3  17   2      145.14      125.65      5.86 o 
  -2  17   2       44.64       72.04      4.81 o 
  -1  17   2        1.64       11.69      2.61 o 
   0  17   2        3.22        3.85      7.69 o 
   1  17   2       17.57       17.13      3.24 o 
   2  17   2     1050.33     1006.87     16.32 o 
   3  17   2      717.48      738.78     16.24 o 
   4  17   2        1.04       12.23      5.34 o 
   5  17   2      122.19      122.80      9.32 o 
   6  17   2       13.59       15.83      6.09 o 
  -6  18   2       38.96       50.14      6.05 o 
  -5  18   2        1.37        0.28      3.57 o 
  -4  18   2       17.82       29.17      4.25 o 
  -3  18   2      101.15      124.39      5.98 o 
  -2  18   2       30.06       38.95      3.73 o 
  -1  18   2       11.69       11.64      2.50 o 
   0  18   2      136.04      145.93      4.37 o 
   1  18   2       49.61       56.41      4.74 o 
   2  18   2      332.85      308.79     10.21 o 
   3  18   2       16.82       21.35      5.01 o 
   4  18   2       73.89       60.67      7.74 o 
   5  18   2       32.38       38.78      6.30 o 
   6  18   2        3.16        1.00      5.79 o 
  -6  19   2        5.08        2.39      3.43 o 
  -5  19   2       48.53       33.56      4.97 o 
  -4  19   2       15.62       11.99      4.60 o 
  -3  19   2       89.44      106.03      6.22 o 
  -2  19   2       54.80       71.26      4.63 o 
  -1  19   2       38.96       63.57      4.28 o 
   0  19   2       20.60       52.69     23.40 o 
   1  19   2      298.19      261.75      9.12 o 
   2  19   2       54.88       52.64      5.79 o 
   3  19   2      160.85      159.16      8.88 o 
   4  19   2      249.63      263.89     11.70 o 
   5  19   2       10.07        3.53      6.14 o 
  -6  20   2        0.07        3.44      3.92 o 
  -5  20   2       14.13       29.89      4.78 o 
  -4  20   2      510.02      579.01     14.22 o 
  -3  20   2       77.39       72.98      5.20 o 
  -2  20   2       26.80       12.30      3.64 o 
  -1  20   2       64.34       49.00      4.26 o 
   0  20   2      128.66      147.25      4.77 o 
   1  20   2      559.20      462.56     12.44 o 
   2  20   2      673.34      675.77     15.54 o 
   3  20   2       65.89       69.42      6.64 o 
   4  20   2        8.62       12.85      5.06 o 
   5  20   2       64.99       62.13      7.31 o 
  -6  21   2        2.70        7.01      3.68 o 
  -5  21   2        9.75        3.81      4.30 o 
  -4  21   2      557.13      609.00     14.95 o 
  -3  21   2        2.67        2.90      2.90 o 
  -2  21   2       64.11       94.74      5.73 o 
  -1  21   2        2.00        6.55      2.90 o 
   0  21   2        0.00        3.38      4.44 o 
   1  21   2      490.01      469.24     12.50 o 
   2  21   2       93.55       98.46      7.15 o 
   3  21   2        1.81        5.24      5.46 o 
   4  21   2        2.43        5.02      3.94 o 
   5  21   2        0.67        1.81      4.98 o 
  -6  22   2       13.01       28.37      4.30 o 
  -5  22   2       34.33       41.49      5.30 o 
  -4  22   2      388.06      421.18     12.77 o 
  -3  22   2        5.29        1.77      3.61 o 
  -2  22   2        3.66        8.41      2.81 o 
  -1  22   2       48.78       45.44      4.62 o 
   0  22   2       17.53       17.66     45.62 o 
   1  22   2       12.91       12.12      4.59 o 
   2  22   2       73.31       78.85      7.14 o 
   3  22   2      753.40      726.46     17.82 o 
   4  22   2       71.99       76.15      7.30 o 
   5  22   2        0.42        3.20      5.24 o 
  -6  23   2        0.22        6.43      3.73 o 
  -5  23   2       75.96      111.63      7.26 o 
  -4  23   2       67.83       54.68      6.47 o 
  -3  23   2       86.92       77.30      5.81 o 
  -2  23   2       12.88       14.25      3.10 o 
  -1  23   2      194.54      224.92      8.54 o 
   0  23   2       97.28      149.27     33.09 o 
   1  23   2       29.45       14.95      5.42 o 
   2  23   2       99.82      103.07      7.70 o 
   3  23   2       69.23       74.10      7.27 o 
   4  23   2       73.18       82.26      7.66 o 
   5  23   2        1.31        5.05      4.49 o 
  -5  24   2       53.33       54.31      6.06 o 
  -4  24   2        0.16        3.83      3.83 o 
  -3  24   2      174.27      158.89      8.02 o 
  -2  24   2       30.59       25.74      4.29 o 
  -1  24   2       50.88       55.27      5.90 o 
   0  24   2      210.59      214.92      7.47 o 
   1  24   2      784.92      797.98     17.19 o 
   2  24   2       87.36       86.59      7.87 o 
   3  24   2        0.06        1.47      4.74 o 
   4  24   2       73.81       72.69      7.38 o 
   5  24   2        0.00        7.83      5.14 o 
  -5  25   2        0.09        4.26      4.26 o 
  -4  25   2        4.80        9.98      3.59 o 
  -3  25   2        5.00        3.99      4.48 o 
  -2  25   2       27.99       15.35      4.52 o 
  -1  25   2       85.83       90.86      6.45 o 
   0  25   2      121.60      110.43     39.03 o 
   1  25   2       16.24        8.84      6.32 o 
   2  25   2      664.70      673.93     17.30 o 
   3  25   2        8.65       20.94      4.54 o 
   4  25   2        3.13        2.10      4.93 o 
  -5  26   2       24.71       21.47      4.67 o 
  -4  26   2        0.22        0.30      3.69 o 
  -3  26   2       29.82       23.52      5.99 o 
  -2  26   2      113.93      116.83      7.18 o 
  -1  26   2        4.82        3.09      4.60 o 
   0  26   2      231.16      198.09     38.87 o 
   1  26   2      228.77      237.83     10.49 o 
   2  26   2        8.23        3.47      5.57 o 
   3  26   2        0.47        2.30      4.50 o 
   4  26   2        2.90        1.73      4.97 o 
  -5  27   2        2.01        2.09      3.43 o 
  -4  27   2        0.00        3.94      3.94 o 
  -3  27   2      295.54      333.84     11.62 o 
  -2  27   2        3.61        7.90      4.03 o 
  -1  27   2       13.31        6.78      3.89 o 
   0  27   2      318.73      312.12      9.26 o 
   1  27   2        0.60        4.78      4.78 o 
   2  27   2        2.95        3.60      4.87 o 
   3  27   2        2.41        4.33      4.91 o 
   4  27   2        6.34        6.88      5.44 o 
  -4  28   2       29.37       34.42      5.70 o 
  -3  28   2      139.63      146.98      8.46 o 
  -2  28   2       23.44       26.97      5.36 o 
  -1  28   2        2.56        0.00      3.83 o 
   0  28   2       26.58       97.68    129.10 o 
   1  28   2        2.71        4.44      4.44 o 
   2  28   2       85.78       84.58      7.62 o 
   3  28   2       25.37       33.89      5.75 o 
   4  28   2       38.98       50.39      6.43 o 
  -4  29   2       48.24       46.31      5.87 o 
  -3  29   2       70.01       69.11      6.55 o 
  -2  29   2       39.76       44.49      6.09 o 
  -1  29   2        0.37        1.90      4.90 o 
   0  29   2       21.58       14.16     42.39 o 
   1  29   2       11.36       12.18      4.44 o 
   2  29   2       75.16       71.70      7.04 o 
   3  29   2        9.72        9.84      5.62 o 
  -4  30   2       24.08       17.94      5.03 o 
  -3  30   2        4.85        5.57      4.30 o 
  -2  30   2      133.85      143.03      8.43 o 
  -1  30   2      111.09      110.56      8.62 o 
   0  30   2       35.00        1.24     12.68 o 
   1  30   2        6.20        8.15      5.08 o 
   2  30   2       16.57       18.86      5.68 o 
   3  30   2       41.63       39.57      6.76 o 
  -4  31   2       24.84       14.62      5.00 o 
  -3  31   2        6.24        2.32      4.77 o 
  -2  31   2        9.04        2.32      5.27 o 
  -1  31   2      113.40      109.87      9.26 o 
   0  31   2       24.61        1.82     31.29 o 
   1  31   2       91.41      104.29      8.71 o 
   2  31   2       30.08       30.46      6.24 o 
   3  31   2        2.04        5.04      5.15 o 
  -3  32   2       37.68       49.48      5.72 o 
  -2  32   2        0.00        1.69      4.06 o 
  -1  32   2        2.21        7.16      7.16 o 
   0  32   2       16.85        1.15     11.73 o 
   1  32   2       21.85       24.04      6.05 o 
   2  32   2        0.01        2.02      5.21 o 
  -3  33   2        0.45        4.42      3.73 o 
  -2  33   2        4.72        5.42      5.42 o 
  -1  33   2       34.78       34.90      5.74 o 
   0  33   2        1.69       21.69     21.69 o 
   1  33   2       10.21       13.42      5.83 o 
   2  33   2       10.34       13.95      4.87 o 
  -2  34   2      132.76      146.20      8.79 o 
  -1  34   2        0.06        5.22      5.22 o 
   0  34   2       13.79       17.74      4.40 o 
   1  34   2        5.40        6.77      4.66 o 
  -1  35   2        0.16        4.79      4.79 o 
   0  35   2        7.83        0.36     10.34 o 
  -7   0   3       86.77       78.27      5.51 o 
  -5   0   3       35.01       65.58      4.58 o 
  -3   0   3     1779.87     1592.32      2.79 o 
  -1   0   3     4142.92     4362.02     21.05 o 
   1   0   3     1037.53      980.28     11.97 o 
   3   0   3      546.88      515.66     12.04 o 
   5   0   3      331.94      295.27     13.16 o 
  -7   1   3        0.59        1.49      2.83 o 
  -6   1   3       54.86       61.54      4.33 o 
  -5   1   3       81.86      104.83      5.40 o 
  -4   1   3       18.29       13.65      2.17 o 
  -3   1   3      636.53      535.61      5.76 o 
  -2   1   3        3.27        5.98      1.42 o 
  -1   1   3      413.54      488.38      6.78 o 
   0   1   3     1404.25     1473.17      9.15 o 
   1   1   3      893.90      839.69     11.20 o 
   2   1   3      105.52      129.49      5.37 o 
   3   1   3      996.71     1022.50     16.25 o 
   4   1   3       81.11       72.12      6.26 o 
   5   1   3       38.83       47.15      6.83 o 
   6   1   3      136.96      126.34     10.64 o 
  -7   2   3       54.99       68.78      4.98 o 
  -6   2   3       37.74       61.43      4.73 o 
  -5   2   3       78.70       84.95      4.98 o 
  -4   2   3      200.78      271.71      6.86 o 
  -3   2   3       86.62       76.58      2.12 o 
  -2   2   3      790.18      847.03      9.65 o 
  -1   2   3      335.15      323.29      5.55 o 
   0   2   3     3046.53     3007.52     12.81 o 
   1   2   3       60.88       57.89      3.29 o 
   2   2   3      180.22      155.87      6.03 o 
   3   2   3       11.77       25.86      4.00 o 
   4   2   3      180.46      190.33      9.59 o 
   5   2   3       35.85       33.17      6.04 o 
   6   2   3       39.24       36.27      7.99 o 
  -7   3   3        0.12        2.00      2.82 o 
  -6   3   3        5.74        7.76      2.77 o 
  -5   3   3      236.37      256.85      7.96 o 
  -4   3   3      553.21      590.86     10.26 o 
  -3   3   3     3775.37     3170.44      2.24 o 
  -2   3   3       15.77       50.52      2.57 o 
  -1   3   3      900.99      878.21      9.26 o 
   0   3   3      511.21      520.66      9.52 o 
   1   3   3     2498.12     2228.01     17.86 o 
   2   3   3      362.13      366.67      8.93 o 
   3   3   3      826.03      938.61     15.84 o 
   4   3   3       83.11       90.24      7.45 o 
   5   3   3       64.38       67.68      7.80 o 
   6   3   3       59.00       54.08      7.71 o 
  -7   4   3       13.12       16.50      3.74 o 
  -6   4   3       16.94       17.18      3.44 o 
  -5   4   3       64.31       56.10      4.31 o 
  -4   4   3       50.94       84.66      4.18 o 
  -3   4   3      346.26      225.46      2.28 o 
  -2   4   3     1305.40      992.97      1.18 o 
  -1   4   3      942.06     1019.76     10.33 o 
   0   4   3      309.93      383.54      4.93 o 
   1   4   3        0.53        4.26      2.15 o 
   2   4   3     1030.99      996.34     14.08 o 
   3   4   3      515.42      562.78     13.16 o 
   4   4   3        0.32        6.47      4.00 o 
   5   4   3       34.49       24.56      6.03 o 
   6   4   3        0.08        0.00      5.74 o 
  -7   5   3        0.26        1.77      2.62 o 
  -6   5   3       44.44       48.06      4.47 o 
  -5   5   3       10.35       23.23      3.48 o 
  -4   5   3      168.93      208.57      6.28 o 
  -3   5   3     2336.42     1793.79      1.48 o 
  -2   5   3     2564.88     1931.91      1.20 o 
  -1   5   3      479.27      496.06      7.37 o 
   0   5   3        1.72        2.22      0.96 o 
   1   5   3     3678.04     3638.79     22.91 o 
   2   5   3      141.95      133.74      5.71 o 
   3   5   3      162.04      157.18      7.49 o 
   4   5   3      193.79      201.27      9.81 o 
   5   5   3      124.17      123.66      9.58 o 
   6   5   3       24.65       23.89      7.56 o 
  -7   6   3       50.46       58.47      5.27 o 
  -6   6   3        4.29       11.00      3.21 o 
  -5   6   3      106.28      101.64      5.42 o 
  -4   6   3        7.03        9.92      2.24 o 
  -3   6   3       29.61        0.75      1.62 o 
  -2   6   3      258.17      225.13      9.01 o 
  -1   6   3      155.19      158.19      4.56 o 
   0   6   3      231.61      179.17      4.98 o 
   1   6   3      588.25      598.96     10.11 o 
   2   6   3      158.58      209.60      7.25 o 
   3   6   3       15.66       11.84      3.59 o 
   4   6   3       27.98       31.18      5.17 o 
   5   6   3       37.13       47.56      6.75 o 
   6   6   3        8.67       13.89      7.08 o 
  -7   7   3        1.49        4.41      2.90 o 
  -6   7   3       42.30       43.33      4.41 o 
  -5   7   3       16.36       23.81      3.08 o 
  -4   7   3       27.14       65.52      3.65 o 
  -3   7   3      200.94      157.66      4.98 o 
  -2   7   3     1040.36      773.82      1.35 o 
  -1   7   3       73.41      109.10      3.88 o 
   0   7   3      886.59     1026.38      8.41 o 
   1   7   3     2000.22     1855.48     16.98 o 
   2   7   3      297.90      267.70      8.11 o 
   3   7   3      254.15      200.34      8.26 o 
   4   7   3        0.05        2.69      3.84 o 
   5   7   3      186.00      158.63     10.31 o 
   6   7   3      148.90      118.87     10.48 o 
  -7   8   3       27.07       27.89      4.47 o 
  -6   8   3      209.16      243.18      8.77 o 
  -5   8   3       14.37        9.87      2.90 o 
  -4   8   3       49.06       45.42      3.21 o 
  -3   8   3        5.29        0.66      1.74 o 
  -2   8   3        8.53        0.35      1.45 o 
  -1   8   3      843.16      894.91     10.83 o 
   0   8   3     2798.72     2306.40   1420.78 o 
   1   8   3     1045.10     1019.65     12.83 o 
   2   8   3      294.68      319.94      8.87 o 
   3   8   3      132.25      137.94      7.43 o 
   4   8   3       88.56       92.01      7.18 o 
   5   8   3       20.29       16.76      5.62 o 
   6   8   3      128.50      132.38     11.45 o 
  -7   9   3       21.15        1.62      3.35 o 
  -6   9   3        2.80        5.82      3.38 o 
  -5   9   3       37.11       37.17      4.00 o 
  -4   9   3      138.34      130.00      5.28 o 
  -3   9   3       65.56       87.53      3.96 o 
  -2   9   3       19.57        0.99      2.22 o 
  -1   9   3     3695.39     3358.19      2.29 o 
   0   9   3      685.32      490.48    303.82 o 
   1   9   3      510.90      498.83      9.40 o 
   2   9   3     1484.56     1392.88     17.24 o 
   3   9   3       79.87       97.59      5.96 o 
   4   9   3      180.63      214.58      9.98 o 
   5   9   3       14.31       21.03      5.68 o 
   6   9   3        0.08       10.14      6.54 o 
  -7  10   3        2.22        1.90      3.34 o 
  -6  10   3      184.56      203.70      8.64 o 
  -5  10   3        3.47        0.43      2.73 o 
  -4  10   3        4.85       25.31      2.96 o 
  -3  10   3      497.35      430.28      8.48 o 
  -2  10   3      639.66      712.64     10.16 o 
  -1  10   3      131.54      100.37      4.34 o 
   0  10   3     2175.11     2184.03     12.72 o 
   1  10   3      243.57      289.82      7.97 o 
   2  10   3      345.62      412.50     10.24 o 
   3  10   3        7.58        2.13      3.93 o 
   4  10   3       26.30       19.84      5.43 o 
   5  10   3       24.35       21.78      6.48 o 
   6  10   3       22.67       28.04      6.70 o 
  -7  11   3        1.38        1.67      3.67 o 
  -6  11   3        8.79       24.59      3.66 o 
  -5  11   3        0.00        1.54      2.63 o 
  -4  11   3      429.87      469.68     10.25 o 
  -3  11   3      318.86      305.21      7.33 o 
  -2  11   3      134.58      101.69      1.91 o 
  -1  11   3      123.96      163.26      5.14 o 
   0  11   3      726.00      668.45    411.91 o 
   1  11   3     2173.33     2168.88     19.99 o 
   2  11   3        6.10        5.19      2.72 o 
   3  11   3      115.40       97.63      6.49 o 
   4  11   3        5.49       17.32      4.12 o 
   5  11   3        9.04       14.27      6.31 o 
   6  11   3       39.39       28.84      8.20 o 
  -7  12   3        0.40        1.71      3.51 o 
  -6  12   3       24.71       37.12      4.35 o 
  -5  12   3       67.47       74.17      5.27 o 
  -4  12   3       30.00       31.90      3.34 o 
  -3  12   3       94.44      100.98      4.67 o 
  -2  12   3      180.86      213.98      5.99 o 
  -1  12   3       36.40       34.77      3.00 o 
   0  12   3     2552.82     2547.16     37.72 o 
   1  12   3      140.27      141.15      6.07 o 
   2  12   3       29.37       37.39      4.35 o 
   3  12   3      464.49      445.89     13.13 o 
   4  12   3        3.80        5.16      4.37 o 
   5  12   3       15.80       10.73      5.92 o 
   6  12   3       28.51       20.28      8.10 o 
  -7  13   3        2.40        2.91      3.30 o 
  -6  13   3       34.12       44.98      4.98 o 
  -5  13   3        0.31        0.48      2.76 o 
  -4  13   3      233.23      218.26      7.52 o 
  -3  13   3       61.51       50.20      3.84 o 
  -2  13   3      434.10      294.72      1.85 o 
  -1  13   3       60.14       75.60      3.84 o 
   0  13   3      422.22      271.10    180.36 o 
   1  13   3       12.53       22.30      3.06 o 
   2  13   3     1052.29      966.70     15.68 o 
   3  13   3       12.72        8.90      4.33 o 
   4  13   3        5.43        5.06      5.06 o 
   5  13   3        4.25        2.37      5.53 o 
   6  13   3        3.97        4.41      6.84 o 
  -7  14   3        4.68        3.56      4.05 o 
  -6  14   3       27.77       47.41      4.84 o 
  -5  14   3        0.06        1.46      2.99 o 
  -4  14   3      244.10      254.77      8.27 o 
  -3  14   3       66.71       94.82      4.87 o 
  -2  14   3       18.98       13.32      3.30 o 
  -1  14   3       11.15        0.95      2.57 o 
   0  14   3      472.66      548.92      7.93 o 
   1  14   3       57.32       65.71      4.54 o 
   2  14   3      101.51       69.02      5.64 o 
   3  14   3       28.34       25.16      4.69 o 
   4  14   3        1.08        3.81      4.64 o 
   5  14   3       95.00      103.57      9.15 o 
   6  14   3       43.17       51.10      7.95 o 
  -7  15   3        9.44       11.81      4.29 o 
  -6  15   3       14.04       23.55      4.03 o 
  -5  15   3       39.09       44.17      4.50 o 
  -4  15   3        2.57       11.58      3.01 o 
  -3  15   3       36.55       51.79      3.91 o 
  -2  15   3     2526.44     2668.67     22.12 o 
  -1  15   3      649.30      674.23     11.11 o 
   0  15   3       17.40        5.66    148.14 o 
   1  15   3       92.83       72.13      4.99 o 
   2  15   3       79.40       94.38      6.13 o 
   3  15   3        0.04        2.44      4.03 o 
   4  15   3      308.60      295.40     12.56 o 
   5  15   3       11.42        5.81      5.56 o 
   6  15   3        6.76        5.58      6.64 o 
  -7  16   3        0.21        3.09      3.52 o 
  -6  16   3        8.40       12.70      3.48 o 
  -5  16   3       21.15       30.06      4.42 o 
  -4  16   3       85.36       82.87      5.74 o 
  -3  16   3      215.77      265.17      8.10 o 
  -2  16   3       52.16       42.93      4.40 o 
  -1  16   3        0.95        3.93      3.93 o 
   0  16   3       22.46       16.33      2.04 o 
   1  16   3      423.82      436.41     11.09 o 
   2  16   3        5.97        1.01      3.66 o 
   3  16   3      127.90      126.38      8.13 o 
   4  16   3       21.51       23.91      6.72 o 
   5  16   3       51.56       41.70      7.82 o 
  -6  17   3        0.50        1.51      3.59 o 
  -5  17   3        4.99        8.13      3.58 o 
  -4  17   3       73.48       81.74      5.19 o 
  -3  17   3      153.59      175.08      6.74 o 
  -2  17   3      132.71      170.48      6.44 o 
  -1  17   3      571.54      527.81     10.70 o 
   0  17   3        8.13       11.05      2.44 o 
   1  17   3        0.50        3.17      3.17 o 
   2  17   3     1025.06     1030.08     17.39 o 
   3  17   3        1.73        4.25      4.25 o 
   4  17   3       11.99       17.05      5.55 o 
   5  17   3        9.33       14.84      6.21 o 
  -6  18   3        1.05        1.54      3.56 o 
  -5  18   3        0.63        4.20      2.87 o 
  -4  18   3       12.62       23.85      4.15 o 
  -3  18   3       84.39       78.45      5.00 o 
  -2  18   3      104.40      108.34      5.37 o 
  -1  18   3      404.03      384.26      9.89 o 
   0  18   3        6.96       16.29      4.32 o 
   1  18   3       82.28       81.42      5.97 o 
   2  18   3       19.48       18.75      5.17 o 
   3  18   3        2.05        3.35      4.83 o 
   4  18   3       54.88       66.32      7.16 o 
   5  18   3       49.67       41.96      7.02 o 
  -6  19   3        0.25        3.82      3.40 o 
  -5  19   3       63.97       76.23      5.91 o 
  -4  19   3       49.73       48.58      4.86 o 
  -3  19   3       47.98       65.26      5.06 o 
  -2  19   3        1.04        1.25      2.67 o 
  -1  19   3      219.80      195.96      8.36 o 
   0  19   3       10.79        3.68      2.09 o 
   1  19   3      403.06      385.95     11.29 o 
   2  19   3      149.72      143.80      7.84 o 
   3  19   3      251.73      224.40     10.78 o 
   4  19   3       20.39       25.34      5.95 o 
   5  19   3       30.52       28.18      7.75 o 
  -6  20   3        0.15        0.64      3.46 o 
  -5  20   3       21.44       13.69      4.16 o 
  -4  20   3       46.54        3.27      3.27 o 
  -3  20   3       29.98       50.87      4.71 o 
  -2  20   3       82.31       73.93      4.94 o 
  -1  20   3       92.82       77.54      7.00 o 
   0  20   3       23.30       28.15      2.84 o 
   1  20   3        2.88        1.06      3.69 o 
   2  20   3       21.64       28.17      5.08 o 
   3  20   3      277.84      251.59     11.65 o 
   4  20   3       71.18       80.00      7.60 o 
   5  20   3       33.21       24.81      7.03 o 
  -6  21   3       17.59       23.43      5.11 o 
  -5  21   3        0.01        3.67      3.74 o 
  -4  21   3       58.65       60.45      5.57 o 
  -3  21   3       87.09       74.36      6.00 o 
  -2  21   3      205.97      237.96      8.31 o 
  -1  21   3      403.84      411.99     11.29 o 
   0  21   3      183.18      187.40      9.68 o 
   1  21   3       88.76       68.73      3.27 o 
   2  21   3       20.26       23.08      4.49 o 
   3  21   3       44.19       37.04      6.59 o 
   4  21   3        3.22        4.36      4.88 o 
   5  21   3        1.68        6.59      5.61 o 
  -6  22   3       24.91       26.11      4.76 o 
  -5  22   3       28.01       48.56      4.97 o 
  -4  22   3        1.18        3.65      3.65 o 
  -3  22   3       22.00       21.68      3.81 o 
  -2  22   3       51.75       61.35      5.36 o 
  -1  22   3       87.25       86.18      5.59 o 
   0  22   3       64.60       54.34      3.66 o 
   1  22   3       38.73       37.07      5.12 o 
   2  22   3      162.00      180.78      8.90 o 
   3  22   3       10.81       13.57      4.91 o 
   4  22   3       15.44        8.01      6.08 o 
   5  22   3       42.13       49.82      7.09 o 
  -6  23   3       11.74       16.91      4.78 o 
  -5  23   3        0.28        2.90      3.79 o 
  -4  23   3       19.43       15.70      4.15 o 
  -3  23   3        0.03        1.86      3.40 o 
  -2  23   3      269.94      285.47      9.80 o 
  -1  23   3       16.08       11.15      4.95 o 
   0  23   3        5.22       10.60     20.60 o 
   1  23   3      153.20      156.30      8.29 o 
   2  23   3        8.97        5.72      4.49 o 
   3  23   3       17.04       13.95      4.57 o 
   4  23   3       15.72       23.85      5.48 o 
  -5  24   3        0.14        1.32      3.62 o 
  -4  24   3       37.35       28.71      4.74 o 
  -3  24   3        1.66        3.78      3.78 o 
  -2  24   3       17.68       17.35      4.36 o 
  -1  24   3        0.06        3.60      3.60 o 
   0  24   3      134.37      141.95      5.99 o 
   1  24   3       20.09        7.47      4.02 o 
   2  24   3        4.97        1.40      5.12 o 
   3  24   3       64.02       73.44      6.85 o 
   4  24   3        3.44        3.62      5.32 o 
  -5  25   3       12.37       10.59      4.60 o 
  -4  25   3        0.01        0.90      3.39 o 
  -3  25   3        2.02        3.15      3.55 o 
  -2  25   3       43.86       53.24      4.68 o 
  -1  25   3       40.24       40.31      4.68 o 
   0  25   3       17.27       84.90     50.35 o 
   1  25   3       12.74       14.89      4.27 o 
   2  25   3       38.14       33.14      6.02 o 
   3  25   3       10.00        6.52      4.82 o 
   4  25   3       11.79       16.53      5.52 o 
  -5  26   3        0.20        2.67      4.07 o 
  -4  26   3        0.13        3.45      3.35 o 
  -3  26   3      152.01      172.03      8.74 o 
  -2  26   3        6.74       11.14      4.11 o 
  -1  26   3       19.40        1.74      5.68 o 
   0  26   3      255.02      257.56     17.20 o 
   1  26   3        2.98       10.45      4.30 o 
   2  26   3        4.58        5.14      5.14 o 
   3  26   3       42.64       49.75      7.32 o 
   4  26   3        0.88        6.46      5.09 o 
  -5  27   3       40.26       45.87      5.71 o 
  -4  27   3        8.04        5.46      4.70 o 
  -3  27   3       22.45       37.95      5.10 o 
  -2  27   3      161.70      155.41      8.34 o 
  -1  27   3       64.34       60.88      6.31 o 
   0  27   3        1.65        9.15      9.15 o 
   1  27   3       34.13       41.25      5.78 o 
   2  27   3        0.00        4.43      4.43 o 
   3  27   3       30.04       33.71      6.16 o 
  -4  28   3       52.54       66.43      6.33 o 
  -3  28   3       11.16       14.01      4.67 o 
  -2  28   3      159.38      161.16      8.92 o 
  -1  28   3        1.38        6.24      6.24 o 
   0  28   3       15.86       16.58      4.72 o 
   1  28   3        6.10        6.15      4.58 o 
   2  28   3       15.94       16.46      4.91 o 
   3  28   3        2.14        5.12      5.12 o 
  -4  29   3       11.87        4.30      4.30 o 
  -3  29   3       43.87       46.28      6.06 o 
  -2  29   3       42.89       44.98      6.49 o 
  -1  29   3       69.43       61.20      3.57 o 
   0  29   3       10.56       15.89     34.54 o 
   1  29   3        7.80       12.29      4.53 o 
   2  29   3        6.06       13.20      4.75 o 
   3  29   3        1.14        5.12      5.12 o 
  -4  30   3        0.17        4.25      4.25 o 
  -3  30   3       50.20       58.92      6.05 o 
  -2  30   3        1.77        4.67      4.67 o 
  -1  30   3        2.23        2.68      3.33 o 
   0  30   3       55.00       49.12     39.44 o 
   1  30   3        7.20        4.58      5.37 o 
   2  30   3        0.04        4.51      4.59 o 
  -3  31   3        0.02        2.31      3.96 o 
  -2  31   3       55.39       68.66      6.54 o 
  -1  31   3       39.75       29.68      7.49 o 
   0  31   3        3.15       14.41     14.41 o 
   1  31   3       33.09       42.87      6.36 o 
   2  31   3        3.76        1.63      4.56 o 
  -3  32   3       17.45        7.67      4.56 o 
  -2  32   3       29.05       31.24      6.02 o 
  -1  32   3       50.16       19.76      7.85 o 
   0  32   3       19.65       21.11      3.69 o 
   1  32   3       59.35       66.50      7.51 o 
   2  32   3        3.36        7.48      4.87 o 
  -2  33   3        0.11        4.13      4.30 o 
  -1  33   3        2.54        6.44      6.44 o 
   0  33   3        0.60       16.63     16.63 o 
   1  33   3        0.30        1.22      4.20 o 
  -1  34   3        0.29        1.83      3.80 o 
   0  34   3       23.41       20.45      4.50 o 
  -6   0   4       62.53       65.44      4.81 o 
  -4   0   4       81.71       65.14      4.04 o 
  -2   0   4        1.33        5.45      1.63 o 
   0   0   4     2657.12     2739.73     64.29 o 
   2   0   4        3.10        6.22      2.97 o 
   4   0   4      120.32       85.19      7.88 o 
   6   0   4        9.21        4.30      6.76 o 
  -7   1   4        0.80        2.61      2.61 o 
  -6   1   4       17.62       31.22      3.58 o 
  -5   1   4      167.63      189.34      6.65 o 
  -4   1   4       19.53       10.07      2.12 o 
  -3   1   4      392.89      488.07      8.68 o 
  -2   1   4     1413.14     1787.75     15.34 o 
  -1   1   4     2061.86     1867.33     14.01 o 
   0   1   4      468.33      582.21     11.00 o 
   1   1   4      458.99      484.94     10.02 o 
   2   1   4      150.78      105.07      5.89 o 
   3   1   4       13.59       11.17      3.74 o 
   4   1   4       20.80       25.78      5.20 o 
   5   1   4        6.75       12.67      5.21 o 
   6   1   4       35.25       35.01      7.53 o 
  -7   2   4        0.78        6.56      2.68 o 
  -6   2   4        0.18        0.81      2.55 o 
  -5   2   4       96.72       78.90      2.37 o 
  -4   2   4      158.67      183.40      5.88 o 
  -3   2   4      426.89      466.16      8.39 o 
  -2   2   4      203.15      161.72      7.37 o 
  -1   2   4     1187.51     1248.21     12.44 o 
   0   2   4     2542.76     2761.49     38.80 o 
   1   2   4       40.65       37.74      3.24 o 
   2   2   4        0.11        5.55      2.55 o 
   3   2   4       94.79       92.83      6.38 o 
   4   2   4       73.98       69.09      7.15 o 
   5   2   4      373.68      337.88     15.18 o 
   6   2   4        2.32        4.42      6.84 o 
  -7   3   4        2.35        0.67      2.37 o 
  -6   3   4        5.07        6.31      2.79 o 
  -5   3   4       20.49       27.15      3.15 o 
  -4   3   4      461.66      329.69      1.96 o 
  -3   3   4      276.49      222.41      8.85 o 
  -2   3   4      540.48      444.86      9.49 o 
  -1   3   4      173.93      187.19      5.22 o 
   0   3   4      334.76      260.97      4.58 o 
   1   3   4       87.97       85.76      4.92 o 
   2   3   4      150.50      173.62      7.46 o 
   3   3   4       25.07       21.87      4.25 o 
   4   3   4      153.55      144.69     10.01 o 
   5   3   4       18.92       15.96      7.17 o 
   6   3   4        0.50        0.59      6.66 o 
  -7   4   4        1.96        3.55      2.70 o 
  -6   4   4       13.56       10.70      2.85 o 
  -5   4   4        4.61        8.90      3.50 o 
  -4   4   4        3.50        4.70      2.13 o 
  -3   4   4       60.70       43.83      2.99 o 
  -2   4   4       88.66      141.81      4.26 o 
  -1   4   4     1730.69     1466.26     16.60 o 
   0   4   4      247.07      230.93      4.52 o 
   1   4   4      909.45      815.06     12.52 o 
   2   4   4      151.52      172.37      7.22 o 
   3   4   4      135.06      149.41      8.33 o 
   4   4   4        5.30        5.50      4.76 o 
   5   4   4       14.63       15.26      6.53 o 
   6   4   4       12.36        9.73      7.10 o 
  -7   5   4        1.72        0.90      2.65 o 
  -6   5   4        6.61        5.84      2.87 o 
  -5   5   4        4.51       12.32      2.98 o 
  -4   5   4        6.29       29.49      3.02 o 
  -3   5   4      259.55      189.16      1.59 o 
  -2   5   4        1.42        3.22      1.64 o 
  -1   5   4      456.06      434.28      8.14 o 
   0   5   4     4223.15     4682.69     43.78 o 
   1   5   4     1870.95     1751.03     18.28 o 
   2   5   4      263.36      215.48      8.37 o 
   3   5   4       33.01       25.48      5.08 o 
   4   5   4      565.89      496.07     16.57 o 
   5   5   4        6.45        7.98      6.19 o 
   6   5   4      157.25      141.40     11.94 o 
  -7   6   4       33.78       37.59      4.47 o 
  -6   6   4        6.00        9.98      3.12 o 
  -5   6   4       21.49        0.38      2.43 o 
  -4   6   4      402.01      441.03      9.19 o 
  -3   6   4       28.59       24.91      2.47 o 
  -2   6   4      244.44      238.47      5.77 o 
  -1   6   4      591.87      653.36      9.45 o 
   0   6   4      216.32      218.54      4.62 o 
   1   6   4      236.78      214.03      7.06 o 
   2   6   4       17.72       16.58      3.40 o 
   3   6   4       45.61       49.22      5.63 o 
   4   6   4       11.20        8.53      5.90 o 
   5   6   4        2.91        9.66      6.58 o 
   6   6   4       17.80       29.93      6.99 o 
  -7   7   4        2.02       10.64      2.93 o 
  -6   7   4       26.03       29.01      3.60 o 
  -5   7   4       25.23        7.52      4.77 o 
  -4   7   4        9.30        0.33      2.15 o 
  -3   7   4      170.89      159.18      1.52 o 
  -2   7   4      237.30      207.29      1.79 o 
  -1   7   4     1139.49     1353.27     13.72 o 
   0   7   4      101.39      143.13      6.48 o 
   1   7   4      153.86      139.60      5.95 o 
   2   7   4      220.28      226.88      8.61 o 
   3   7   4      248.00      250.10     10.47 o 
   4   7   4       55.72       55.08      7.54 o 
   5   7   4        1.95        3.10      5.77 o 
   6   7   4       20.01       19.04      7.46 o 
  -7   8   4        0.85        5.43      2.50 o 
  -6   8   4       20.10       18.16      3.24 o 
  -5   8   4       26.49       39.91      3.93 o 
  -4   8   4       45.82       47.27      3.45 o 
  -3   8   4      270.16      191.79      1.60 o 
  -2   8   4       71.20       95.93      4.19 o 
  -1   8   4        8.35        0.00      1.89 o 
   0   8   4      296.67      274.21      9.07 o 
   1   8   4      828.45      825.09     13.14 o 
   2   8   4       11.68        8.07      3.13 o 
   3   8   4       19.47       23.80      4.50 o 
   4   8   4       68.11       70.55      7.62 o 
   5   8   4        3.01        1.59      6.19 o 
   6   8   4       27.91       36.68      8.58 o 
  -7   9   4        9.83       16.15      3.18 o 
  -6   9   4        2.97        9.99      3.01 o 
  -5   9   4      207.22      224.26      7.88 o 
  -4   9   4       60.01       43.26      2.19 o 
  -3   9   4       77.87       57.70      1.80 o 
  -2   9   4       88.27       93.75      4.33 o 
  -1   9   4        2.81        1.76      2.33 o 
   0   9   4       99.87       64.39     37.86 o 
   1   9   4       85.28       70.91      4.60 o 
   2   9   4        3.26        3.64      2.95 o 
   3   9   4       90.22       90.95      7.18 o 
   4   9   4      256.64      244.25     12.74 o 
   5   9   4        0.46        4.78      6.03 o 
   6   9   4       10.91        1.21      7.36 o 
  -7  10   4       16.73       11.82      3.52 o 
  -6  10   4       14.10        0.71      2.89 o 
  -5  10   4      180.95      130.49      2.47 o 
  -4  10   4      145.36      143.99      5.86 o 
  -3  10   4        0.70        0.47      1.89 o 
  -2  10   4       24.92        0.28      1.71 o 
  -1  10   4      666.31      752.57     11.29 o 
   0  10   4      810.01      921.87      9.38 o 
   1  10   4       92.93       88.44      5.27 o 
   2  10   4       10.01       10.47      3.60 o 
   3  10   4       51.84       42.71      6.00 o 
   4  10   4       27.92       30.58      6.32 o 
   5  10   4       30.40       29.51      7.90 o 
  -7  11   4        1.76        3.53      2.93 o 
  -6  11   4       25.13       15.62      3.56 o 
  -5  11   4       32.03        1.08      2.74 o 
  -4  11   4        5.84        2.63      2.63 o 
  -3  11   4       15.30        3.41      3.41 o 
  -2  11   4        6.54        0.61      1.73 o 
  -1  11   4      263.55      297.70      7.48 o 
   0  11   4      567.08      552.73      7.62 o 
   1  11   4     1096.11     1136.48     16.22 o 
   2  11   4        5.39        4.61      3.44 o 
   3  11   4      667.77      568.26     16.17 o 
   4  11   4      126.97      134.63      9.81 o 
   5  11   4       20.23       33.14      6.92 o 
  -7  12   4       22.68       35.91      4.52 o 
  -6  12   4       15.36        1.48      2.92 o 
  -5  12   4       16.14       23.76      4.00 o 
  -4  12   4       16.85       25.14      3.47 o 
  -3  12   4       15.23        2.57      1.93 o 
  -2  12   4      669.30      536.99      1.88 o 
  -1  12   4      690.04      602.16     10.55 o 
   0  12   4        0.07        0.91      2.40 o 
   1  12   4      229.92      298.95      9.39 o 
   2  12   4        0.00        1.31      3.62 o 
   3  12   4        3.55        7.20      4.48 o 
   4  12   4        4.34        6.34      6.34 o 
   5  12   4      110.14      104.33     10.11 o 
  -7  13   4        4.69        1.05      2.78 o 
  -6  13   4       30.53       65.88      5.28 o 
  -5  13   4       12.23       22.80      3.85 o 
  -4  13   4       16.13       26.61      3.21 o 
  -3  13   4       16.12       25.51      2.90 o 
  -2  13   4       19.77        0.52      1.70 o 
  -1  13   4      158.41      150.86      5.93 o 
   0  13   4      469.28      476.50      7.42 o 
   1  13   4       44.56       47.95      4.69 o 
   2  13   4       19.15       14.18      3.98 o 
   3  13   4        8.77       19.21      4.12 o 
   4  13   4      141.76      122.52     10.05 o 
   5  13   4        0.46        3.31      6.68 o 
  -7  14   4       23.20       35.99      3.89 o 
  -6  14   4        0.05        0.26      3.07 o 
  -5  14   4       71.37       77.20      5.33 o 
  -4  14   4       82.86       93.61      5.15 o 
  -3  14   4        6.95       32.76      3.82 o 
  -2  14   4       20.65        0.36      2.22 o 
  -1  14   4       68.52       70.67      4.41 o 
   0  14   4       21.60       11.91      2.25 o 
   1  14   4      272.36      275.70      9.11 o 
   2  14   4      282.64      243.22      9.88 o 
   3  14   4        0.01        2.86      4.45 o 
   4  14   4        4.73        6.38      5.96 o 
   5  14   4       35.48       21.80      7.95 o 
  -7  15   4        3.17        3.04      3.91 o 
  -6  15   4        2.44        1.89      3.20 o 
  -5  15   4       30.23        5.46      3.02 o 
  -4  15   4        0.95        4.82      2.61 o 
  -3  15   4      110.92       96.11      5.27 o 
  -2  15   4      599.25      482.85      2.34 o 
  -1  15   4       65.45       44.97      4.54 o 
   0  15   4        5.61        6.30      1.96 o 
   1  15   4      103.32      120.73      6.73 o 
   2  15   4      444.88      420.22     12.66 o 
   3  15   4        0.77        0.00      4.20 o 
   4  15   4        7.08        0.95      6.23 o 
   5  15   4        0.01        0.00      5.82 o 
  -6  16   4        0.54        3.31      3.31 o 
  -5  16   4      108.21      123.62      6.62 o 
  -4  16   4       38.75       43.67      4.18 o 
  -3  16   4      132.51      104.01      2.17 o 
  -2  16   4      551.60      676.51     12.42 o 
  -1  16   4      204.51      161.81      2.56 o 
   0  16   4      324.80      296.23      6.88 o 
   1  16   4      145.93      168.60      7.85 o 
   2  16   4        3.79        6.60      4.36 o 
   3  16   4       55.08       61.27      6.82 o 
   4  16   4       17.46       21.61      5.70 o 
   5  16   4       32.62       28.25      6.82 o 
  -6  17   4       28.45       28.44      5.04 o 
  -5  17   4        0.45        2.84      2.84 o 
  -4  17   4        9.62       16.91      3.89 o 
  -3  17   4      115.23      108.78      5.76 o 
  -2  17   4       18.47        2.63      2.63 o 
  -1  17   4        9.85       13.26      4.18 o 
   0  17   4      126.23      165.40      8.39 o 
   1  17   4        0.60        0.00      3.09 o 
   2  17   4        5.17        8.37      4.41 o 
   3  17   4       71.87       61.56      6.46 o 
   4  17   4       28.61       31.37      6.47 o 
   5  17   4       14.13       17.59      7.10 o 
  -6  18   4        5.75       13.84      3.72 o 
  -5  18   4       19.25       14.56      3.87 o 
  -4  18   4        6.92        8.40      3.41 o 
  -3  18   4       19.61        2.86      2.86 o 
  -2  18   4       87.82       61.62      4.72 o 
  -1  18   4       83.06      100.68      5.65 o 
   0  18   4       17.33       10.16      4.09 o 
   1  18   4       86.28       66.57      5.90 o 
   2  18   4      321.36      287.47     11.98 o 
   3  18   4        0.07        2.34      4.71 o 
   4  18   4       37.05       38.00      6.90 o 
   5  18   4       37.86       26.12      7.69 o 
  -6  19   4       25.20       27.44      4.56 o 
  -5  19   4        0.37        3.41      3.41 o 
  -4  19   4       38.57       39.25      4.86 o 
  -3  19   4        0.89        2.57      3.00 o 
  -2  19   4      131.89      110.22      3.40 o 
  -1  19   4        1.67        3.89      3.89 o 
   0  19   4      190.33      220.56      6.14 o 
   1  19   4      357.73      395.90     11.98 o 
   2  19   4      222.23      235.95     10.74 o 
   3  19   4        0.01        2.79      4.06 o 
   4  19   4       95.83       88.99      9.33 o 
  -6  20   4        7.18        0.29      3.77 o 
  -5  20   4        1.55       10.49      3.19 o 
  -4  20   4        0.05        2.12      3.41 o 
  -3  20   4        3.31        4.87      3.04 o 
  -2  20   4      224.61      238.19      8.33 o 
  -1  20   4       25.77        3.30      2.74 o 
   0  20   4       13.24       22.43      3.24 o 
   1  20   4        7.95       23.86      4.56 o 
   2  20   4        0.37        4.40      4.40 o 
   3  20   4        0.58        2.86      4.78 o 
   4  20   4        5.86        5.41      6.00 o 
  -6  21   4        1.16        5.94      3.84 o 
  -5  21   4       13.87        2.39      3.31 o 
  -4  21   4        0.28        0.27      3.41 o 
  -3  21   4       37.95       56.85      4.88 o 
  -2  21   4        0.21        0.24      3.37 o 
  -1  21   4       26.44       24.87      6.01 o 
   0  21   4       79.87       53.48     40.10 o 
   1  21   4        3.56        7.94      3.76 o 
   2  21   4      169.67      172.11      9.64 o 
   3  21   4       28.18        6.26      5.89 o 
   4  21   4       74.65       54.36      7.99 o 
  -6  22   4        2.36        5.70      3.48 o 
  -5  22   4       36.79       43.16      5.44 o 
  -4  22   4       49.17        3.73      3.73 o 
  -3  22   4       18.63       40.39      4.49 o 
  -2  22   4       39.20       50.49      4.29 o 
  -1  22   4      646.85      551.53      2.70 o 
   0  22   4      254.28      318.38      7.85 o 
   1  22   4        7.37        0.33      4.56 o 
   2  22   4       57.22       57.04      6.54 o 
   3  22   4        0.09        4.13      4.13 o 
   4  22   4        5.79        0.48      5.58 o 
  -5  23   4        0.33        2.83      3.20 o 
  -4  23   4        7.52       14.56      3.29 o 
  -3  23   4       24.42        0.53      3.65 o 
  -2  23   4        4.33        6.32      3.21 o 
  -1  23   4        1.73        2.43      3.21 o 
   0  23   4        0.00        3.73      3.73 o 
   1  23   4        6.95        9.87      4.58 o 
   2  23   4        0.02        2.59      4.47 o 
   3  23   4        1.70        0.86      5.62 o 
   4  23   4        4.06        7.97      5.55 o 
  -5  24   4        1.73        3.58      3.58 o 
  -4  24   4        3.70        1.49      3.52 o 
  -3  24   4        0.00        3.61      3.61 o 
  -2  24   4       25.94        6.30      2.74 o 
  -1  24   4      139.78      143.35      8.58 o 
   0  24   4       89.15       97.02      7.30 o 
   1  24   4      310.55      335.39     12.52 o 
   2  24   4        0.34        0.78      4.68 o 
   3  24   4        0.11        4.36      5.16 o 
   4  24   4        5.33       10.99      6.30 o 
  -5  25   4       14.32        6.12      4.38 o 
  -4  25   4        2.32        4.90      3.55 o 
  -3  25   4        1.12        4.06      3.20 o 
  -2  25   4       38.10       34.99      5.52 o 
  -1  25   4        3.62        5.95      5.95 o 
   0  25   4       94.07      111.65      6.67 o 
   1  25   4      319.22      355.96     13.84 o 
   2  25   4        3.27        5.11      4.63 o 
   3  25   4      111.63      117.07      9.23 o 
  -5  26   4        8.36        0.33      4.06 o 
  -4  26   4        1.90        5.31      3.79 o 
  -3  26   4        5.03       12.25      3.80 o 
  -2  26   4        0.32        1.47      3.96 o 
  -1  26   4       28.77       26.60      5.25 o 
   0  26   4        8.33       10.08      5.29 o 
   1  26   4        0.04        0.00      4.88 o 
   2  26   4       18.38       24.50      5.42 o 
   3  26   4        7.55        5.83      6.05 o 
  -4  27   4        1.59        3.49      3.79 o 
  -3  27   4        9.53        3.67      3.67 o 
  -2  27   4        0.56       10.37      2.86 o 
  -1  27   4        7.62        7.84      7.84 o 
   0  27   4       85.25      123.01     43.04 o 
   1  27   4       31.56       40.66      6.00 o 
   2  27   4       90.55      100.21      8.93 o 
   3  27   4       32.23       28.84      7.10 o 
  -4  28   4        1.26        4.14      4.14 o 
  -3  28   4        1.86        1.25      3.78 o 
  -2  28   4        1.26        6.31      3.30 o 
  -1  28   4      152.91      178.21      9.58 o 
   0  28   4      188.20      229.70      7.84 o 
   1  28   4       51.26       55.83      6.96 o 
   2  28   4        0.91        1.26      5.61 o 
  -4  29   4        2.44        0.33      3.39 o 
  -3  29   4        1.09        3.53      3.75 o 
  -2  29   4       30.48       30.38      4.88 o 
  -1  29   4        0.99        8.39      8.39 o 
   0  29   4       60.18       62.38      8.87 o 
   1  29   4        6.12        4.31      4.93 o 
   2  29   4       13.46       13.85      5.00 o 
  -3  30   4       27.39       29.94      4.95 o 
  -2  30   4        0.04        6.94      4.32 o 
  -1  30   4       48.28       57.78      6.39 o 
   0  30   4        1.44       29.67     29.67 o 
   1  30   4        7.17        4.76      5.04 o 
   2  30   4       63.44       65.64      7.38 o 
  -3  31   4        0.00        3.93      3.93 o 
  -2  31   4        3.75        7.40      3.36 o 
  -1  31   4        1.50        8.08      8.08 o 
   0  31   4      108.51      102.25      6.39 o 
   1  31   4       10.23        7.65      4.83 o 
  -2  32   4        5.95        1.71      4.58 o 
  -1  32   4       46.69       42.39      6.08 o 
   0  32   4       12.92        0.04     16.23 o 
  -1  33   4        6.03        0.00      4.24 o 
  -7   0   5       80.81       21.19      3.04 o 
  -5   0   5       92.00       60.04      2.16 o 
  -3   0   5      211.31      202.41      6.15 o 
  -1   0   5       68.11       55.70      3.11 o 
   1   0   5       65.66       72.79      4.81 o 
   3   0   5      542.26      508.77     14.97 o 
   5   0   5       12.29       10.66      6.97 o 
  -7   1   5        0.63        1.56      2.38 o 
  -6   1   5       11.41       11.61      2.76 o 
  -5   1   5       18.21        2.66      2.26 o 
  -4   1   5      215.73      227.82      6.80 o 
  -3   1   5      244.19      283.00      7.08 o 
  -2   1   5      195.92      200.48      5.88 o 
  -1   1   5        0.17        3.99      1.94 o 
   0   1   5      134.54      145.94      4.36 o 
   1   1   5      792.35      766.35     14.09 o 
   2   1   5      166.40      154.58      7.90 o 
   3   1   5      447.09      395.96     14.03 o 
   4   1   5       76.31       72.45      7.86 o 
   5   1   5       14.20        9.81      6.66 o 
  -7   2   5        1.55        0.20      2.78 o 
  -6   2   5       82.32       91.97      5.33 o 
  -5   2   5       10.26        8.89      2.54 o 
  -4   2   5        5.05        2.34      2.34 o 
  -3   2   5        5.31        5.77      3.23 o 
  -2   2   5       93.21       72.40      3.55 o 
  -1   2   5       15.29        0.49      1.74 o 
   0   2   5      113.01       98.60     10.50 o 
   1   2   5      215.03      185.49      7.23 o 
   2   2   5        6.71        1.99      4.12 o 
   3   2   5      865.45      813.24     20.13 o 
   4   2   5       43.27       40.86      7.18 o 
   5   2   5        0.09       11.09      5.82 o 
  -7   3   5       35.26       33.57      4.03 o 
  -6   3   5        0.24        0.78      2.30 o 
  -5   3   5       22.59        4.29      2.40 o 
  -4   3   5       14.82        2.78      2.03 o 
  -3   3   5       41.73       39.56      3.18 o 
  -2   3   5        4.29        0.40      1.62 o 
  -1   3   5      159.97      130.74      5.27 o 
   0   3   5       83.25       82.80      3.30 o 
   1   3   5      130.44      162.84      6.96 o 
   2   3   5      428.11      406.64     12.75 o 
   3   3   5      573.17      561.00     17.00 o 
   4   3   5      119.60      119.29      9.84 o 
   5   3   5        7.23        7.90      6.94 o 
  -7   4   5        9.73        1.20      2.46 o 
  -6   4   5        0.26       21.64      3.26 o 
  -5   4   5       92.63       77.66      2.31 o 
  -4   4   5        7.67        1.65      2.00 o 
  -3   4   5       26.99        0.44      1.50 o 
  -2   4   5      172.03      173.65      5.27 o 
  -1   4   5      180.49      148.35      5.70 o 
   0   4   5      215.92      225.39      7.00 o 
   1   4   5        1.67        0.91      2.57 o 
   2   4   5       34.85       23.69      5.11 o 
   3   4   5        0.81        0.36      5.42 o 
   4   4   5       23.70       28.11      6.98 o 
   5   4   5       30.59       22.43      8.30 o 
  -7   5   5        0.11        5.69      2.26 o 
  -6   5   5       13.64        1.79      2.68 o 
  -5   5   5        2.12        1.84      2.40 o 
  -4   5   5       30.90       59.83      3.85 o 
  -3   5   5       19.95       19.58      2.37 o 
  -2   5   5      400.40      398.15      7.99 o 
  -1   5   5      375.38      334.11      8.06 o 
   0   5   5        1.00        1.46      1.45 o 
   1   5   5      118.01      109.59      6.12 o 
   2   5   5      558.00      472.57     13.52 o 
   3   5   5      201.76      191.54     10.72 o 
   4   5   5      109.46       99.41      9.11 o 
   5   5   5       99.54       66.66     10.15 o 
  -7   6   5        2.01        2.89      2.65 o 
  -6   6   5      281.95      385.28     10.02 o 
  -5   6   5        8.86       11.95      2.93 o 
  -4   6   5       18.37       35.59      3.22 o 
  -3   6   5       32.28        3.42      1.54 o 
  -2   6   5        0.28        2.32      1.89 o 
  -1   6   5        9.90        5.98      1.99 o 
   0   6   5        6.09       19.25      2.12 o 
   1   6   5        4.58        0.26      3.14 o 
   2   6   5       86.53       95.70      6.85 o 
   3   6   5       15.87       16.21      5.91 o 
   4   6   5      301.00      294.39     14.30 o 
   5   6   5       80.33       66.56      8.71 o 
  -7   7   5        0.10        1.26      2.82 o 
  -6   7   5        1.77        1.04      2.25 o 
  -5   7   5       76.55       59.83      2.42 o 
  -4   7   5      444.02      529.17     10.38 o 
  -3   7   5      207.87      160.61      5.47 o 
  -2   7   5       70.21       93.61      4.45 o 
  -1   7   5        0.66        6.11      1.89 o 
   0   7   5      285.89      296.64     12.33 o 
   1   7   5      817.19      808.31     14.38 o 
   2   7   5      652.26      639.57     15.80 o 
   3   7   5       57.84       27.85      7.21 o 
   4   7   5       31.69       41.58      7.33 o 
   5   7   5        2.43        9.65      6.57 o 
  -7   8   5       26.32        2.15      2.86 o 
  -6   8   5       46.52       49.37      4.69 o 
  -5   8   5       18.58        2.86      2.86 o 
  -4   8   5       14.70        2.38      2.38 o 
  -3   8   5        3.43        1.11      1.63 o 
  -2   8   5      160.23      167.33      5.74 o 
  -1   8   5       17.32       11.81      2.43 o 
   0   8   5      307.58      300.37      6.12 o 
   1   8   5       74.62       73.89      5.42 o 
   2   8   5      893.81      855.91     17.56 o 
   3   8   5      116.93      128.07      9.86 o 
   4   8   5       22.01       19.82      7.30 o 
   5   8   5        2.89        9.15      6.07 o 
  -7   9   5        4.54        1.54      2.70 o 
  -6   9   5       49.13        4.98      2.57 o 
  -5   9   5       94.10       80.76      2.72 o 
  -4   9   5        6.88        4.91      2.80 o 
  -3   9   5       55.81       44.03      2.15 o 
  -2   9   5       31.51       32.67      3.05 o 
  -1   9   5       47.66       35.67      3.59 o 
   0   9   5        5.75        6.08      1.88 o 
   1   9   5       86.43       95.62      5.83 o 
   2   9   5      969.41     1006.50     19.04 o 
   3   9   5        0.02        2.81      5.40 o 
   4   9   5       68.04       41.20      8.30 o 
   5   9   5      173.75      148.42     12.86 o 
  -7  10   5       23.65       40.74      4.10 o 
  -6  10   5        1.66        4.92      2.37 o 
  -5  10   5       19.30        3.10      3.10 o 
  -4  10   5       53.60        4.32      2.09 o 
  -3  10   5      197.66      227.83      6.80 o 
  -2  10   5       10.31        4.94      2.25 o 
  -1  10   5      801.66      832.49     12.43 o 
   0  10   5      267.17      282.33      8.04 o 
   1  10   5      214.19      169.56      8.28 o 
   2  10   5      671.05      590.73     15.81 o 
   3  10   5      218.61      189.12     11.90 o 
   4  10   5       97.00       95.48      9.97 o 
   5  10   5       14.66       29.39      7.80 o 
  -7  11   5        5.36        2.79      2.79 o 
  -6  11   5        2.92        2.73      2.73 o 
  -5  11   5       74.66       97.62      6.15 o 
  -4  11   5       39.32       70.33      4.68 o 
  -3  11   5      307.02      173.97      1.91 o 
  -2  11   5        1.26        1.39      2.05 o 
  -1  11   5      244.88      263.34      7.89 o 
   0  11   5      198.39      182.29     20.84 o 
   1  11   5        0.62        2.59      3.31 o 
   2  11   5      821.37      794.76     18.32 o 
   3  11   5       67.64       78.51      8.39 o 
   4  11   5       31.15       31.14      7.40 o 
   5  11   5        5.69        1.89      7.46 o 
  -7  12   5        0.85        0.25      2.78 o 
  -6  12   5        0.01        3.16      3.16 o 
  -5  12   5      305.36      188.92      2.97 o 
  -4  12   5       40.26        1.62      3.20 o 
  -3  12   5       27.50       37.89      4.10 o 
  -2  12   5        5.91        1.10      2.23 o 
  -1  12   5       16.02       28.78      3.66 o 
   0  12   5      241.88      218.19      5.86 o 
   1  12   5      223.45      179.87      8.36 o 
   2  12   5      139.67      147.93      8.84 o 
   3  12   5      287.57      268.45     12.60 o 
   4  12   5      211.01      205.39     13.62 o 
   5  12   5        2.68       12.06      6.41 o 
  -7  13   5       11.02       19.16      3.21 o 
  -6  13   5        1.22        2.45      2.98 o 
  -5  13   5       53.24       92.87      5.97 o 
  -4  13   5      101.78       79.61      3.11 o 
  -3  13   5      370.24      302.60      2.35 o 
  -2  13   5       27.29       44.74      3.89 o 
  -1  13   5       31.91       21.52      2.91 o 
   0  13   5      645.08      725.03     19.79 o 
   1  13   5       25.63       38.44      5.29 o 
   2  13   5      348.66      340.96     13.39 o 
   3  13   5      334.11      299.36     13.93 o 
   4  13   5        0.00        7.53      5.82 o 
   5  13   5        4.68        1.92      7.75 o 
  -6  14   5       86.48      149.43      7.18 o 
  -5  14   5       15.65        0.97      3.23 o 
  -4  14   5       10.72        4.18      3.35 o 
  -3  14   5      527.44      433.47      2.25 o 
  -2  14   5      258.00      186.05      2.44 o 
  -1  14   5       74.52       69.53      4.56 o 
   0  14   5        0.99        2.58      2.53 o 
   1  14   5        6.28       11.67      4.02 o 
   2  14   5      154.35      130.42      9.19 o 
   3  14   5       29.51       39.03      6.26 o 
   4  14   5       17.44       21.18      6.72 o 
  -6  15   5       12.84       15.08      4.29 o 
  -5  15   5        5.94       14.40      3.53 o 
  -4  15   5      266.54      195.12      3.12 o 
  -3  15   5       79.64       57.78      2.43 o 
  -2  15   5        1.45        0.61      3.49 o 
  -1  15   5       29.58       31.14      4.10 o 
   0  15   5        0.21        3.27      3.61 o 
   1  15   5      502.42      505.27     14.37 o 
   2  15   5       29.03       14.46      5.30 o 
   3  15   5       99.99       88.94      7.91 o 
   4  15   5        0.97        3.30      6.31 o 
  -6  16   5        0.99        3.75      2.30 o 
  -5  16   5        3.21        0.27      3.02 o 
  -4  16   5       64.83       63.29      5.41 o 
  -3  16   5       43.43        5.08      3.00 o 
  -2  16   5      583.64      431.19      3.25 o 
  -1  16   5       11.68       15.07      4.16 o 
   0  16   5       38.35       56.30      3.40 o 
   1  16   5      448.92      425.17     13.17 o 
   2  16   5        9.70       12.28      5.89 o 
   3  16   5       20.24       14.73      5.76 o 
   4  16   5       41.80       37.90      7.81 o 
  -6  17   5       17.62       22.84      4.36 o 
  -5  17   5        3.75        4.50      3.04 o 
  -4  17   5        0.02        2.97      3.37 o 
  -3  17   5        0.39        3.66      2.24 o 
  -2  17   5       71.90       51.91      2.82 o 
  -1  17   5       95.78      137.73      6.58 o 
   0  17   5       74.38       63.44      3.77 o 
   1  17   5      495.50      411.07     13.23 o 
   2  17   5      392.83      369.00     13.99 o 
   3  17   5       10.16       11.74      5.80 o 
   4  17   5       12.91       12.72      6.60 o 
  -6  18   5        0.03        0.57      3.21 o 
  -5  18   5       13.90       22.15      3.74 o 
  -4  18   5       51.65       75.75      5.90 o 
  -3  18   5       14.76        3.36      3.36 o 
  -2  18   5       20.05        3.91      3.19 o 
  -1  18   5      351.78      305.06      3.10 o 
   0  18   5        0.48        7.33      2.72 o 
   1  18   5      389.16      400.80     13.76 o 
   2  18   5      284.46      240.44     11.85 o 
   3  18   5        3.36        5.49      4.34 o 
   4  18   5        2.09        4.40      6.26 o 
  -6  19   5       11.80       19.57      3.70 o 
  -5  19   5        1.33        9.27      3.49 o 
  -4  19   5       75.80       62.82      4.89 o 
  -3  19   5      467.87      387.92     14.30 o 
  -2  19   5       54.11       10.21     10.21 o 
  -1  19   5      199.25      229.70      9.50 o 
   0  19   5        2.68        1.35      6.11 o 
   1  19   5      371.07      432.33     13.84 o 
   2  19   5      562.72      520.53     16.38 o 
   3  19   5       76.67       84.35      8.11 o 
   4  19   5       11.06        8.32      6.70 o 
  -6  20   5        0.97        0.29      3.45 o 
  -5  20   5       45.51       75.49      5.80 o 
  -4  20   5        3.46       14.10      4.24 o 
  -3  20   5       11.51        2.55      3.22 o 
  -2  20   5      229.14      237.42      9.27 o 
  -1  20   5       30.33        3.38      3.38 o 
   0  20   5      156.91      117.11     82.46 o 
   1  20   5        0.61       10.87      4.48 o 
   2  20   5        2.27        2.36      5.02 o 
   3  20   5      102.59      107.69      9.15 o 
   4  20   5        8.89       15.46      7.51 o 
  -5  21   5        0.48        2.64      3.42 o 
  -4  21   5       82.03       61.99      3.80 o 
  -3  21   5       55.80       49.42      3.48 o 
  -2  21   5       90.24       67.79      3.37 o 
  -1  21   5      107.04      123.66      7.54 o 
   0  21   5      169.97      162.18    111.64 o 
   1  21   5       48.44       36.96      5.43 o 
   2  21   5       34.04       38.58      6.22 o 
   3  21   5       31.67       21.26      7.37 o 
  -5  22   5        1.35        0.29      3.83 o 
  -4  22   5       21.01       24.31      4.77 o 
  -3  22   5       20.86        0.54      3.32 o 
  -2  22   5      162.52      235.61      9.67 o 
  -1  22   5        7.72        1.99      3.62 o 
   0  22   5       79.16       74.74      4.89 o 
   1  22   5       99.98       86.98      7.66 o 
   2  22   5        1.11        4.11      4.87 o 
   3  22   5        0.33        4.29      5.04 o 
  -5  23   5       15.14        5.79      3.17 o 
  -4  23   5        6.09        2.65      3.08 o 
  -3  23   5      106.56       92.56      6.87 o 
  -2  23   5        0.21        2.52      3.39 o 
  -1  23   5      100.19      120.33      8.43 o 
   0  23   5        3.34        7.78      9.96 o 
   1  23   5       35.12       33.80      6.31 o 
   2  23   5        4.40        4.98      4.81 o 
   3  23   5        0.13        4.79      5.33 o 
  -5  24   5        0.03        0.63      3.72 o 
  -4  24   5        1.42        2.41      3.48 o 
  -3  24   5        2.17        4.91      3.13 o 
  -2  24   5       75.53       77.82      6.63 o 
  -1  24   5       45.32       39.87      6.58 o 
   0  24   5      331.51      271.15    182.02 o 
   1  24   5      186.36      206.12     10.82 o 
   2  24   5       17.64       21.98      6.37 o 
   3  24   5        5.27        8.63      4.85 o 
  -4  25   5       12.42       14.60      4.60 o 
  -3  25   5        0.32        0.28      3.43 o 
  -2  25   5       10.65        1.79      3.17 o 
  -1  25   5       25.94       35.89      5.51 o 
   0  25   5      124.39       88.16     63.17 o 
   1  25   5      145.73      124.60      9.92 o 
   2  25   5       40.81       47.52      6.59 o 
  -4  26   5        1.51        0.29      3.73 o 
  -3  26   5        7.88        2.74      3.68 o 
  -2  26   5       80.89       63.94      3.06 o 
  -1  26   5        0.45        2.94      3.93 o 
   0  26   5        2.52        5.12      4.16 o 
   1  26   5       16.00       13.72      5.57 o 
   2  26   5        9.30       14.27      5.74 o 
  -4  27   5       29.98       35.94      5.31 o 
  -3  27   5        2.04        5.26      3.01 o 
  -2  27   5        2.05        4.15      4.15 o 
  -1  27   5        7.50        7.24      7.24 o 
   0  27   5       75.19       77.53      7.95 o 
   1  27   5      153.56      151.12      9.99 o 
   2  27   5      105.70       97.96      8.89 o 
  -3  28   5        1.27        4.43      3.82 o 
  -2  28   5        1.78        0.65      4.14 o 
  -1  28   5       46.66       40.79      7.96 o 
   0  28   5       15.89       10.01      3.72 o 
   1  28   5        4.85        2.82      5.14 o 
  -3  29   5        3.07        7.37      4.07 o 
  -2  29   5        0.93        0.99      3.83 o 
  -1  29   5       31.83        1.75      3.91 o 
   0  29   5        0.02        1.02      3.98 o 
   1  29   5        2.41        2.04      4.67 o 
  -2  30   5       27.43        2.00      4.04 o 
  -1  30   5       20.95        4.28      3.70 o 
   0  30   5       15.81        8.48      9.99 o 
  -1  31   5        4.54        1.09      5.26 o 
  -6   0   6       10.46        8.19      2.51 o 
  -4   0   6       26.46       33.51      3.29 o 
  -2   0   6      262.66      375.39      8.90 o 
   0   0   6      848.29      892.35     10.71 o 
   2   0   6     2946.46     2703.16     32.54 o 
   4   0   6       17.30        5.71      7.08 o 
  -7   1   6        0.11        2.44      2.44 o 
  -6   1   6        5.71       13.32      2.95 o 
  -5   1   6      105.64      133.33      5.49 o 
  -4   1   6        4.42        1.04      2.10 o 
  -3   1   6       38.61       43.56      3.52 o 
  -2   1   6        0.25        6.91      2.21 o 
  -1   1   6        2.12        5.11      2.10 o 
   0   1   6      206.17      219.16      6.13 o 
   1   1   6      313.10      312.35     10.62 o 
   2   1   6      167.96      168.10     10.48 o 
   3   1   6      164.29      177.92     11.86 o 
   4   1   6       21.51       21.29      7.69 o 
  -7   2   6        4.90        1.62      2.18 o 
  -6   2   6        3.05        4.05      2.53 o 
  -5   2   6        3.97        0.89      2.39 o 
  -4   2   6       35.99       47.89      3.88 o 
  -3   2   6      520.73      576.12     10.78 o 
  -2   2   6       13.37       21.69      2.56 o 
  -1   2   6        2.64        8.91      2.38 o 
   0   2   6       29.77       25.57      2.75 o 
   1   2   6      978.78     1034.74     18.94 o 
   2   2   6        5.65        2.11      5.55 o 
   3   2   6      378.20      339.93     15.07 o 
   4   2   6        7.86       19.63      7.05 o 
  -7   3   6       17.81       28.95      3.38 o 
  -6   3   6       47.50       44.44      2.44 o 
  -5   3   6       42.91       58.00      4.03 o 
  -4   3   6      396.40      250.63      2.12 o 
  -3   3   6       11.71        6.05      2.52 o 
  -2   3   6      255.88      264.41      6.98 o 
  -1   3   6        0.18        1.78      2.21 o 
   0   3   6        1.29       10.02      2.08 o 
   1   3   6      524.90      470.42     13.05 o 
   2   3   6       19.76       26.78      5.48 o 
   3   3   6      735.90      760.65     21.53 o 
   4   3   6      648.38      545.71     20.86 o 
  -7   4   6        5.43        1.46      2.17 o 
  -6   4   6       16.58        1.13      2.15 o 
  -5   4   6        3.75        4.79      1.91 o 
  -4   4   6        0.02       13.37      2.82 o 
  -3   4   6      701.71      790.85     12.07 o 
  -2   4   6        5.82        3.62      2.07 o 
  -1   4   6       97.21       79.81      5.51 o 
   0   4   6      956.17      870.74     13.74 o 
   1   4   6       33.79       28.67      4.92 o 
   2   4   6        3.60        1.86      4.66 o 
   3   4   6       99.50      106.80     10.05 o 
   4   4   6       46.30       47.15     10.48 o 
  -7   5   6        1.59        2.59      2.05 o 
  -6   5   6       30.20        0.58      2.44 o 
  -5   5   6        5.79       12.85      2.87 o 
  -4   5   6      383.43      288.66     10.54 o 
  -3   5   6        4.00       10.55      2.62 o 
  -2   5   6      673.80      493.68     12.32 o 
  -1   5   6      128.35      140.44      6.50 o 
   0   5   6       59.15       45.38      4.64 o 
   1   5   6      156.38      159.79      8.46 o 
   2   5   6       72.96       90.55      7.93 o 
   3   5   6      175.76      179.58     12.79 o 
   4   5   6      217.57      227.57     14.36 o 
  -7   6   6       20.48        1.13      2.31 o 
  -6   6   6       22.30        5.44      2.26 o 
  -5   6   6        1.95        0.75      2.40 o 
  -4   6   6      130.92      144.42      6.06 o 
  -3   6   6      209.37      182.00      6.13 o 
  -2   6   6       16.89       17.93      2.83 o 
  -1   6   6      277.37      317.93      9.53 o 
   0   6   6        5.70        1.69      2.11 o 
   1   6   6      202.60      215.33      9.62 o 
   2   6   6      233.99      206.83     11.61 o 
   3   6   6     1646.65     1691.57     30.55 o 
   4   6   6       25.16       27.69      8.01 o 
  -7   7   6        1.74        4.23      2.39 o 
  -6   7   6        0.04        2.19      2.27 o 
  -5   7   6        5.28        2.71      2.71 o 
  -4   7   6       50.84       69.44      4.56 o 
  -3   7   6       24.34       24.69      3.06 o 
  -2   7   6        8.67        1.07      2.15 o 
  -1   7   6        0.74        3.80      2.62 o 
   0   7   6       80.87      105.88     12.31 o 
   1   7   6      415.69      421.60     12.89 o 
   2   7   6       82.06       77.17      8.11 o 
   3   7   6       29.85       64.76      9.65 o 
   4   7   6        0.12        2.43      6.85 o 
  -7   8   6       10.37        0.80      2.11 o 
  -6   8   6        0.08        2.54      2.54 o 
  -5   8   6       17.54        3.81      4.29 o 
  -4   8   6       48.63       72.42      4.71 o 
  -3   8   6        8.39       16.31      2.81 o 
  -2   8   6        7.72        1.09      2.12 o 
  -1   8   6      224.95      245.09      8.37 o 
   0   8   6      104.98      145.11      5.12 o 
   1   8   6       79.16       95.54      6.86 o 
   2   8   6      322.32      321.49     13.63 o 
   3   8   6        0.00        4.44      7.23 o 
   4   8   6       42.55       43.61     10.29 o 
  -7   9   6        0.38        2.42      2.42 o 
  -6   9   6       37.10        2.93      2.47 o 
  -5   9   6      223.78      171.13      2.96 o 
  -4   9   6       33.88       38.64      4.03 o 
  -3   9   6      184.19      249.92      7.72 o 
  -2   9   6        3.87       10.03      2.50 o 
  -1   9   6        0.99        1.72      2.61 o 
   0   9   6       10.62        8.78      2.43 o 
   1   9   6      236.35      257.23     10.17 o 
   2   9   6        0.70        3.14      5.21 o 
   3   9   6      204.84      188.73     12.73 o 
   4   9   6      158.51      149.58     12.72 o 
  -6  10   6       10.28       29.02      3.85 o 
  -5  10   6       13.53       13.29      3.89 o 
  -4  10   6       38.79        2.00      2.24 o 
  -3  10   6      394.29      482.14     10.79 o 
  -2  10   6        0.01        2.73      2.25 o 
  -1  10   6       83.80       73.70      5.04 o 
   0  10   6       10.39       14.22      2.55 o 
   1  10   6        0.84        2.56      4.31 o 
   2  10   6      171.00      200.12     11.20 o 
   3  10   6      187.24      187.66     12.41 o 
   4  10   6       50.29       52.59      9.35 o 
  -6  11   6        0.30        2.21      2.69 o 
  -5  11   6      279.54      221.68      2.63 o 
  -4  11   6       54.43       97.29      5.41 o 
  -3  11   6        4.48        7.05      2.82 o 
  -2  11   6        0.01        1.99      2.36 o 
  -1  11   6       77.78       67.23      5.00 o 
   0  11   6        9.72       15.75      2.82 o 
   1  11   6        1.36        2.61      3.96 o 
   2  11   6       31.23       43.87      6.32 o 
   3  11   6      270.82      249.04     14.83 o 
   4  11   6       85.07       64.78     11.65 o 
  -6  12   6       10.79       23.55      3.63 o 
  -5  12   6       57.02       96.10      6.40 o 
  -4  12   6      182.48      146.93      2.71 o 
  -3  12   6       96.31       91.02      2.50 o 
  -2  12   6       44.24       49.59      4.25 o 
  -1  12   6       12.15       22.20      3.70 o 
   0  12   6      230.81      298.68      7.46 o 
   1  12   6       20.05       35.04      5.18 o 
   2  12   6      450.46      427.71     16.10 o 
   3  12   6       34.00       28.24      7.33 o 
   4  12   6      189.82      204.81     14.67 o 
  -6  13   6        8.44        2.59      2.59 o 
  -5  13   6        3.29        2.92      2.92 o 
  -4  13   6       16.10       11.01      3.35 o 
  -3  13   6        9.46       19.04      3.52 o 
  -2  13   6       66.30      111.38      6.05 o 
  -1  13   6        4.18       10.33      3.60 o 
   0  13   6       94.35      106.50      8.11 o 
   1  13   6       37.85       33.38      5.22 o 
   2  13   6      204.09      187.06     10.34 o 
   3  13   6       22.86       16.05      7.20 o 
   4  13   6        4.68        3.13      8.69 o 
  -6  14   6        1.80        4.85      3.43 o 
  -5  14   6        4.48        7.76      3.68 o 
  -4  14   6      223.38      288.06      9.56 o 
  -3  14   6       26.54        0.69      3.13 o 
  -2  14   6        3.88        9.84      3.23 o 
  -1  14   6        2.97        9.91      2.38 o 
   0  14   6        9.40        8.19      2.94 o 
   1  14   6       22.46       11.50      4.98 o 
   2  14   6        1.93        8.85      5.18 o 
   3  14   6       58.41       35.95      8.32 o 
   4  14   6       10.83       26.40      7.86 o 
  -6  15   6        4.30        3.50      2.83 o 
  -5  15   6        1.96        2.75      3.29 o 
  -4  15   6      228.61      201.46     10.37 o 
  -3  15   6        9.28        0.69      2.97 o 
  -2  15   6        9.41        0.68      2.69 o 
  -1  15   6       25.44       21.16      4.66 o 
   0  15   6        0.50        1.79      2.54 o 
   1  15   6        0.11        8.86      4.52 o 
   2  15   6      132.39      120.38      9.30 o 
   3  15   6       54.25       67.50      8.86 o 
   4  15   6      142.09      162.65     13.85 o 
  -6  16   6       10.74        1.54      3.13 o 
  -5  16   6       12.56       37.92      4.66 o 
  -4  16   6       41.27        3.26      3.26 o 
  -3  16   6       40.82       63.48      4.85 o 
  -2  16   6       24.27        6.38      6.38 o 
  -1  16   6      170.26      121.81      3.60 o 
   0  16   6       24.69       36.27      3.65 o 
   1  16   6        0.55        2.18      4.27 o 
   2  16   6       13.21       25.42      5.38 o 
   3  16   6        3.42        2.12      6.90 o 
  -6  17   6       40.61        0.80      3.37 o 
  -5  17   6        0.83        0.52      3.35 o 
  -4  17   6       88.18       74.97      3.28 o 
  -3  17   6       32.58       48.52      5.02 o 
  -2  17   6       32.72       32.20      4.19 o 
  -1  17   6       66.98       69.54      6.12 o 
   0  17   6      128.85      108.45      5.34 o 
   1  17   6       14.33       12.90      4.77 o 
   2  17   6        7.12       10.89      5.37 o 
   3  17   6       58.61       49.04      9.29 o 
  -5  18   6        0.67        4.35      3.30 o 
  -4  18   6       40.42        1.32      3.23 o 
  -3  18   6       19.18       20.93      4.33 o 
  -2  18   6       17.76       13.04      4.06 o 
  -1  18   6       69.65       67.12      5.96 o 
   0  18   6       74.91       33.60     27.45 o 
   1  18   6      139.52      132.99      9.55 o 
   2  18   6        0.26        4.40      5.87 o 
   3  18   6        5.23        9.51      5.78 o 
  -5  19   6       39.95       41.20      4.90 o 
  -4  19   6        8.87        4.58      3.23 o 
  -3  19   6        5.61        0.79      3.09 o 
  -2  19   6       16.08        8.83      3.80 o 
  -1  19   6        9.74        4.02      4.02 o 
   0  19   6       30.63       16.87      3.68 o 
   1  19   6       11.61        6.90      4.08 o 
   2  19   6       98.41       88.27      8.45 o 
   3  19   6        0.78        3.70      6.20 o 
  -5  20   6       13.32        3.12      3.48 o 
  -4  20   6       43.78       37.89      4.98 o 
  -3  20   6        7.62        2.94      3.49 o 
  -2  20   6        0.25        0.80      3.04 o 
  -1  20   6       11.20        1.75      4.13 o 
   0  20   6       21.75       31.72      3.65 o 
   1  20   6        1.02        0.38      4.64 o 
   2  20   6      101.39       81.46      8.54 o 
   3  20   6        0.18        6.00      6.00 o 
  -5  21   6       66.72       57.93      3.15 o 
  -4  21   6        0.00        5.09      3.26 o 
  -3  21   6        0.34        0.81      3.39 o 
  -2  21   6       70.65       53.00      3.51 o 
  -1  21   6        7.56       19.01      4.06 o 
   0  21   6        0.12        2.88      2.88 o 
   1  21   6       16.35        8.69      5.47 o 
   2  21   6        0.06        1.35      5.36 o 
  -5  22   6       17.69        2.93      3.46 o 
  -4  22   6       52.28       77.46      5.80 o 
  -3  22   6       16.06        0.58      3.34 o 
  -2  22   6       37.62        1.15      3.38 o 
  -1  22   6        2.42        0.31      3.43 o 
   0  22   6      142.86      112.64     76.87 o 
   1  22   6        0.09        5.57      5.57 o 
   2  22   6        0.15        0.44      5.12 o 
  -4  23   6       11.10        3.05      3.05 o 
  -3  23   6        1.81        5.18      3.15 o 
  -2  23   6      110.54       96.13      3.44 o 
  -1  23   6        3.24        4.11      4.11 o 
   0  23   6        4.95        4.75      3.96 o 
   1  23   6      100.93      100.07      8.40 o 
   2  23   6       17.07       12.81      5.43 o 
  -4  24   6        5.42        1.77      3.57 o 
  -3  24   6       16.57        3.83      3.39 o 
  -2  24   6        5.62        4.41      4.41 o 
  -1  24   6        4.85        0.97      3.89 o 
   0  24   6        0.77        2.96      2.96 o 
   1  24   6       34.67       48.98      6.68 o 
   2  24   6        0.84        8.25      4.50 o 
  -4  25   6       17.97        4.82      3.35 o 
  -3  25   6        0.03        0.00      3.68 o 
  -2  25   6        7.23        0.63      3.38 o 
  -1  25   6        6.38        4.65      4.65 o 
   0  25   6        0.09        0.78      3.38 o 
   1  25   6        1.14        7.49      4.44 o 
  -3  26   6        0.42        0.83      5.61 o 
  -2  26   6       14.25       12.10      4.44 o 
  -1  26   6       20.13       10.67      6.47 o 
   0  26   6       43.80       47.26      7.77 o 
   1  26   6       21.13       11.27      5.73 o 
  -3  27   6       82.68       67.60      3.09 o 
  -2  27   6       11.65        4.07      4.07 o 
  -1  27   6       23.03        3.50      4.48 o 
   0  27   6        1.83        3.45      3.01 o 
  -2  28   6        1.06        1.97      3.44 o 
  -1  28   6        7.29       12.79      5.29 o 
   0  28   6        3.21        0.37      5.23 o 
  -5   0   7       69.49       53.35      2.05 o 
  -3   0   7      233.12      288.37      8.52 o 
  -1   0   7        9.54       19.55      3.36 o 
   1   0   7     1647.24     1623.64     24.54 o 
   3   0   7        2.02        6.05      6.16 o 
  -6   1   7        1.78        2.11      2.24 o 
  -5   1   7       18.42       28.94      3.22 o 
  -4   1   7       47.18       82.06      4.88 o 
  -3   1   7      144.92      195.92      7.08 o 
  -2   1   7       69.07       96.00      5.93 o 
  -1   1   7      134.28      149.71      7.06 o 
   0   1   7      295.13      313.96     11.63 o 
   1   1   7      225.91      243.86     11.15 o 
   2   1   7        1.32        8.50      5.55 o 
   3   1   7      139.49      113.05     11.32 o 
   4   1   7       46.56       44.27     10.24 o 
  -6   2   7        0.07        2.12      2.21 o 
  -5   2   7       12.43        3.12      2.21 o 
  -4   2   7       34.38       51.64      4.31 o 
  -3   2   7      113.55      116.51      5.81 o 
  -2   2   7      460.77      504.22     10.45 o 
  -1   2   7       18.99       29.78      4.96 o 
   0   2   7      353.23      395.03      8.59 o 
   1   2   7      425.08      444.19     14.29 o 
   2   2   7        6.19        2.62      6.26 o 
   3   2   7      133.38      118.88     11.09 o 
   4   2   7        5.38        1.88      8.15 o 
  -6   3   7        6.85       13.18      2.60 o 
  -5   3   7       61.04       74.09      4.80 o 
  -4   3   7      120.10      154.57      6.29 o 
  -3   3   7      812.54      902.64     14.16 o 
  -2   3   7      260.79      238.12      7.47 o 
  -1   3   7       62.88       84.23      6.12 o 
   0   3   7      798.33      847.38     29.41 o 
   1   3   7        0.00        9.08      4.35 o 
   2   3   7       88.17       89.21      9.32 o 
   3   3   7      133.83       99.43     11.63 o 
   4   3   7       58.46       49.10      9.38 o 
  -6   4   7       17.18        1.44      2.00 o 
  -5   4   7        0.00        3.17      2.24 o 
  -4   4   7       51.29       58.24      4.25 o 
  -3   4   7       12.76       34.19      3.77 o 
  -2   4   7      187.89      185.35      6.99 o 
  -1   4   7      286.45      351.20     11.38 o 
   0   4   7      515.39      558.31     10.38 o 
   1   4   7       25.63       29.07      5.90 o 
   2   4   7      479.72      520.00     18.06 o 
   3   4   7       65.06       63.66      9.18 o 
   4   4   7       11.34       16.95      6.81 o 
  -6   5   7        0.65       17.58      3.04 o 
  -5   5   7       19.57       27.68      3.37 o 
  -4   5   7       29.13       32.89      3.47 o 
  -3   5   7      864.58      991.53     14.74 o 
  -2   5   7      485.61      532.66     11.46 o 
  -1   5   7      124.61      153.03      7.96 o 
   0   5   7        8.15       20.57      3.37 o 
   1   5   7       67.24       82.73      7.68 o 
   2   5   7      243.56      247.36     13.31 o 
   3   5   7        1.85        3.39      7.49 o 
  -6   6   7       10.20        1.49      2.47 o 
  -5   6   7        8.32        5.29      7.64 o 
  -4   6   7       55.49       40.39      4.00 o 
  -3   6   7      114.72      131.69      5.92 o 
  -2   6   7       45.85       38.04      3.91 o 
  -1   6   7      470.22      517.87     13.93 o 
   0   6   7      363.27      428.78      9.46 o 
   1   6   7       55.50       56.19      6.98 o 
   2   6   7      435.53      413.47     16.35 o 
   3   6   7        5.19       10.99      6.21 o 
  -6   7   7        2.34        3.43      2.71 o 
  -5   7   7       12.65       41.54      3.77 o 
  -4   7   7        0.23        3.94      2.98 o 
  -3   7   7      112.85      113.94      5.59 o 
  -2   7   7      284.73      304.44      9.34 o 
  -1   7   7      335.92      337.12     11.67 o 
   0   7   7      109.49      154.35      6.55 o 
   1   7   7       19.00       16.42      5.28 o 
   2   7   7       28.71       41.03      7.68 o 
   3   7   7       28.96       26.41      8.67 o 
  -6   8   7        7.36        2.38      2.38 o 
  -5   8   7        2.67        6.05      2.10 o 
  -4   8   7      205.10      244.85      8.07 o 
  -3   8   7        2.68        6.26      2.77 o 
  -2   8   7        0.72       11.05      3.27 o 
  -1   8   7       26.33       22.98      4.49 o 
   0   8   7       26.01       28.25      3.52 o 
   1   8   7       37.11       34.40      6.29 o 
   2   8   7       59.42       38.08      7.67 o 
   3   8   7      136.82      163.84     13.31 o 
  -6   9   7        0.37        3.21      2.40 o 
  -5   9   7        5.57       11.21      3.01 o 
  -4   9   7       12.56       25.37      3.80 o 
  -3   9   7        0.00        1.27      2.55 o 
  -2   9   7      144.85      172.56      7.45 o 
  -1   9   7       35.73       29.43      4.85 o 
   0   9   7       59.58       69.05      4.49 o 
   1   9   7      121.45      120.42      8.87 o 
   2   9   7        2.34        3.39      5.97 o 
   3   9   7       86.22       75.46     10.97 o 
  -6  10   7        6.50        7.85      2.78 o 
  -5  10   7       30.76       47.59      4.33 o 
  -4  10   7       12.77       26.45      3.90 o 
  -3  10   7      123.75      132.33      6.88 o 
  -2  10   7     1010.39     1139.34     16.65 o 
  -1  10   7      578.59      630.61     15.07 o 
   0  10   7       60.74       68.95      4.36 o 
   1  10   7      246.89      254.23     12.01 o 
   2  10   7       20.11       27.40      6.69 o 
   3  10   7      101.23      107.26     11.50 o 
  -6  11   7        6.27        2.68      2.68 o 
  -5  11   7       20.11       23.01      3.73 o 
  -4  11   7      155.19      207.24      8.04 o 
  -3  11   7       24.54       55.80      4.87 o 
  -2  11   7       29.65       33.50      4.63 o 
  -1  11   7      202.01      229.23      9.75 o 
   0  11   7      103.83      133.31     12.26 o 
   1  11   7       18.00       27.85      6.04 o 
   2  11   7        0.32        1.48      5.48 o 
   3  11   7       25.47       29.06      8.01 o 
  -6  12   7        0.48        2.41      2.32 o 
  -5  12   7        4.74        0.69      3.08 o 
  -4  12   7      168.27      262.16      8.94 o 
  -3  12   7        0.88        0.45      3.16 o 
  -2  12   7        0.31        1.60      3.67 o 
  -1  12   7       42.29       37.30      4.84 o 
   0  12   7        0.77        2.94      4.37 o 
   1  12   7       41.84       31.89      6.63 o 
   2  12   7       58.16       76.87      7.88 o 
   3  12   7       74.69       86.07      9.13 o 
  -6  13   7        1.42        0.68      2.96 o 
  -5  13   7        6.99        2.61      2.73 o 
  -4  13   7       66.75       51.38      3.27 o 
  -3  13   7      301.05      343.72     10.68 o 
  -2  13   7      682.19      776.69     14.76 o 
  -1  13   7       14.30       22.30      4.09 o 
   0  13   7        0.77        1.37      3.71 o 
   1  13   7        0.31        2.49      4.85 o 
   2  13   7       16.96       15.95      6.81 o 
   3  13   7        0.60       10.93      6.31 o 
  -5  14   7       17.68        3.25      3.25 o 
  -4  14   7        0.04        3.17      3.44 o 
  -3  14   7        0.37        2.41      2.62 o 
  -2  14   7       15.39       20.82      3.87 o 
  -1  14   7       85.39       84.98      6.33 o 
   0  14   7       17.75       18.45      3.36 o 
   1  14   7        2.51        3.36      4.24 o 
   2  14   7       10.44       15.52      6.25 o 
   3  14   7        8.08        6.65      7.37 o 
  -5  15   7       31.32       34.29      4.55 o 
  -4  15   7        0.03        4.27      3.47 o 
  -3  15   7       58.49       81.69      5.86 o 
  -2  15   7        4.29        0.24      3.12 o 
  -1  15   7       31.86       35.11      5.65 o 
   0  15   7      119.56      121.67     10.23 o 
   1  15   7        0.48        4.65      5.21 o 
   2  15   7        0.45        2.01      5.30 o 
   3  15   7        5.46        7.22      6.88 o 
  -5  16   7        2.43        6.41      3.08 o 
  -4  16   7      128.06      133.04      7.57 o 
  -3  16   7       48.51       53.14      6.10 o 
  -2  16   7        0.43        0.50      3.25 o 
  -1  16   7       33.63       28.36      4.96 o 
   0  16   7       33.67       28.41      4.07 o 
   1  16   7       34.03       43.06      6.75 o 
   2  16   7       47.06       65.37      7.63 o 
  -5  17   7       15.32       29.66      4.70 o 
  -4  17   7        7.62       15.78      4.43 o 
  -3  17   7        0.08        3.88      2.86 o 
  -2  17   7        5.71        4.23      3.56 o 
  -1  17   7       20.89       14.32      5.81 o 
   0  17   7        8.25        9.09      3.50 o 
   1  17   7       17.18       13.29      6.16 o 
   2  17   7        3.32       14.57      6.02 o 
  -5  18   7       13.68       29.68      4.33 o 
  -4  18   7       10.76       14.22      3.06 o 
  -3  18   7       37.44       56.68      5.12 o 
  -2  18   7       40.07       37.96      5.09 o 
  -1  18   7      100.62       80.16      3.93 o 
   0  18   7       23.75       29.80      4.10 o 
   1  18   7       53.48       82.18      7.82 o 
   2  18   7        2.89        9.55      5.09 o 
  -5  19   7        3.46        0.27      2.90 o 
  -4  19   7       19.21        2.45      3.37 o 
  -3  19   7       77.37       67.18      3.36 o 
  -2  19   7      106.46       87.21      3.13 o 
  -1  19   7       91.80      109.09      8.53 o 
   0  19   7       16.98       21.28     22.46 o 
   1  19   7        7.44        0.43      5.21 o 
   2  19   7       28.95       25.05      7.10 o 
  -4  20   7        1.57        1.66      3.18 o 
  -3  20   7        2.62        0.56      3.76 o 
  -2  20   7        3.18        2.87      3.35 o 
  -1  20   7      145.54      167.97      9.39 o 
   0  20   7       18.58       15.08      5.17 o 
   1  20   7        5.09       13.96      5.14 o 
  -4  21   7        3.40        6.19      3.67 o 
  -3  21   7       27.69        3.10      3.07 o 
  -2  21   7       76.03       92.85      6.51 o 
  -1  21   7        3.12        5.06      5.06 o 
   0  21   7        1.57       10.63      4.97 o 
   1  21   7       38.38       38.58      7.08 o 
  -4  22   7        0.79        3.42      3.18 o 
  -3  22   7        7.95        8.88      3.85 o 
  -2  22   7        0.44        3.91      4.09 o 
  -1  22   7       20.83       16.56      4.54 o 
   0  22   7        1.17        3.39      3.39 o 
   1  22   7        0.70        2.64      4.43 o 
  -3  23   7        0.64        4.95      3.10 o 
  -2  23   7        0.27        4.55      4.55 o 
  -1  23   7        0.17        4.53      4.53 o 
   0  23   7       32.35       21.39     14.35 o 
  -3  24   7       17.88        1.20      3.12 o 
  -2  24   7       16.28       25.42      4.78 o 
  -1  24   7       13.41       19.20      4.93 o 
   0  24   7       10.19        8.77      3.90 o 
  -2  25   7        5.94        0.32      3.66 o 
  -1  25   7        5.46        9.19      4.17 o 
  -6   0   8       12.24       16.00      2.35 o 
  -4   0   8        0.00        0.81      2.94 o 
  -2   0   8       94.37      134.20      7.56 o 
   0   0   8        0.63        2.82      3.91 o 
   2   0   8      106.64      108.30      9.20 o 
  -6   1   8        2.21        1.50      1.86 o 
  -5   1   8        0.63        4.24      2.30 o 
  -4   1   8       22.68       26.46      3.34 o 
  -3   1   8       34.51       29.32      4.09 o 
  -2   1   8        0.21        1.72      3.03 o 
  -1   1   8       27.92       44.54      5.31 o 
   0   1   8      101.84      103.54      5.60 o 
   1   1   8       12.37        3.75      5.35 o 
   2   1   8        0.72        2.01      5.85 o 
  -6   2   8        1.75        3.68      2.04 o 
  -5   2   8       49.55       83.66      4.77 o 
  -4   2   8        0.02        2.42      2.32 o 
  -3   2   8       21.00       22.87      3.53 o 
  -2   2   8      241.32      229.91      7.72 o 
  -1   2   8       32.33       47.90      5.64 o 
   0   2   8       48.78       44.02      4.31 o 
   1   2   8       26.83       26.32      6.71 o 
   2   2   8        3.43        7.23      5.99 o 
  -6   3   8        0.12        0.33      1.67 o 
  -5   3   8        1.10        0.19      2.19 o 
  -4   3   8       53.48       79.88      4.98 o 
  -3   3   8        0.37        7.03      2.80 o 
  -2   3   8       72.52       71.48      5.00 o 
  -1   3   8       57.24       55.05      6.35 o 
   0   3   8      209.06      230.20     12.58 o 
   1   3   8       26.79       24.37      6.76 o 
   2   3   8       24.18       22.94      7.20 o 
  -6   4   8        0.01        0.85      2.03 o 
  -5   4   8        1.65        6.21      2.62 o 
  -4   4   8       12.05       19.57      3.25 o 
  -3   4   8       55.26       43.88      4.30 o 
  -2   4   8       48.77       48.20      4.41 o 
  -1   4   8      280.10      308.48     12.72 o 
   0   4   8       74.86       89.29      5.32 o 
   1   4   8       21.14       33.42      6.18 o 
   2   4   8        5.05        3.26      5.98 o 
  -6   5   8        0.36        0.52      2.44 o 
  -5   5   8        0.01        1.70      2.16 o 
  -4   5   8       82.74      123.36      6.09 o 
  -3   5   8       53.73       71.13      5.06 o 
  -2   5   8        0.20        3.27      2.91 o 
  -1   5   8       57.28       63.50      7.12 o 
   0   5   8       41.35       39.03      4.47 o 
   1   5   8       21.23       22.48      7.87 o 
   2   5   8       13.85       21.14      6.99 o 
  -5   6   8        8.59        0.38      2.39 o 
  -4   6   8        0.53        7.50      2.29 o 
  -3   6   8       27.21       40.85      4.25 o 
  -2   6   8       21.68       19.77      4.17 o 
  -1   6   8       50.54       62.46      7.15 o 
   0   6   8       13.62       17.08      6.97 o 
   1   6   8      301.13      321.61     14.52 o 
   2   6   8        0.00        9.04      5.66 o 
  -5   7   8        1.36        2.55      2.61 o 
  -4   7   8       53.67       65.53      4.73 o 
  -3   7   8      161.60      131.01      6.58 o 
  -2   7   8       25.61       36.00      4.23 o 
  -1   7   8        2.08        1.08      4.35 o 
   0   7   8       74.77       75.10      5.36 o 
   1   7   8       27.37       14.53      7.37 o 
   2   7   8       24.51       37.11      7.89 o 
  -5   8   8        0.86        4.63      2.99 o 
  -4   8   8       48.27       41.07      5.95 o 
  -3   8   8       30.31       50.77      4.56 o 
  -2   8   8       32.23       33.70      4.46 o 
  -1   8   8      218.17      255.92     11.70 o 
   0   8   8       14.87       12.85      3.63 o 
   1   8   8        6.34        2.39      5.26 o 
   2   8   8        0.00        6.88      6.44 o 
  -5   9   8        9.26       22.42      3.22 o 
  -4   9   8       10.03       11.15      3.27 o 
  -3   9   8        0.18        6.61      2.72 o 
  -2   9   8        0.87        6.36      3.08 o 
  -1   9   8      113.22      121.65      8.65 o 
   0   9   8        8.71        2.94      4.50 o 
   1   9   8       15.07       11.44      6.69 o 
   2   9   8        9.71        6.90      6.63 o 
  -5  10   8       15.23        0.43      2.61 o 
  -4  10   8        4.25        6.76      3.02 o 
  -3  10   8        0.03        0.46      2.93 o 
  -2  10   8      349.81      286.27     10.31 o 
  -1  10   8       17.18        8.13      4.99 o 
   0  10   8       52.78       66.14     10.04 o 
   1  10   8        2.54        3.34      5.51 o 
   2  10   8        9.72        2.29      8.37 o 
  -5  11   8        6.65        8.38      3.16 o 
  -4  11   8       56.45       73.93      5.49 o 
  -3  11   8      110.58      133.21      7.27 o 
  -2  11   8      144.42      134.00      7.52 o 
  -1  11   8       23.97       20.52      4.95 o 
   0  11   8       52.62       80.51      8.58 o 
   1  11   8        1.49        0.49      5.37 o 
   2  11   8        9.44       18.52      6.22 o 
  -5  12   8        0.50        6.58      2.59 o 
  -4  12   8        0.15        3.24      3.24 o 
  -3  12   8        2.55        2.90      2.72 o 
  -2  12   8      131.20      127.47      7.60 o 
  -1  12   8       28.28       39.60      5.74 o 
   0  12   8      267.54      316.85      9.67 o 
   1  12   8       13.92       23.21      6.71 o 
   2  12   8        6.48       12.70      6.11 o 
  -5  13   8        0.59        6.99      4.05 o 
  -4  13   8        8.17        1.46      2.95 o 
  -3  13   8       30.29       40.57      4.18 o 
  -2  13   8       13.25       13.65      3.84 o 
  -1  13   8       56.10       43.97      6.62 o 
   0  13   8       43.59       46.45      4.49 o 
   1  13   8       14.63       25.67      6.37 o 
   2  13   8        0.21        7.20      7.20 o 
  -5  14   8       19.28       16.72      3.34 o 
  -4  14   8       42.83       77.19      5.56 o 
  -3  14   8       62.75       88.02      5.81 o 
  -2  14   8       24.31       21.58      4.05 o 
  -1  14   8       21.36       23.24      5.23 o 
   0  14   8       24.89       39.18      5.56 o 
   1  14   8        3.49        1.92      5.34 o 
  -4  15   8        1.02        1.52      2.98 o 
  -3  15   8        0.21        3.30      3.19 o 
  -2  15   8        1.32        3.78      3.05 o 
  -1  15   8       92.94       93.02      8.19 o 
   0  15   8       65.84       88.29      5.80 o 
   1  15   8       14.30       12.60      6.44 o 
  -4  16   8        7.14        9.81      3.66 o 
  -3  16   8       33.84       42.37      5.27 o 
  -2  16   8        0.10        2.75      3.20 o 
  -1  16   8      276.61      294.66     12.46 o 
   0  16   8       19.70       22.52      4.30 o 
   1  16   8       15.50       10.13      6.67 o 
  -4  17   8        0.06        1.57      2.94 o 
  -3  17   8        8.93       14.19      3.68 o 
  -2  17   8        0.76        3.66      3.01 o 
  -1  17   8      106.52      135.95      8.67 o 
   0  17   8        0.00        3.59      3.59 o 
   1  17   8       38.42       39.89      6.55 o 
  -4  18   8        1.20        2.64      2.98 o 
  -3  18   8        0.68        5.32      2.40 o 
  -2  18   8        0.06        3.74      3.85 o 
  -1  18   8        9.15       11.43      5.65 o 
   0  18   8       10.22       10.83      3.85 o 
  -3  19   8        0.53        0.28      3.88 o 
  -2  19   8       10.68       13.19      4.41 o 
  -1  19   8       84.68      117.66      8.21 o 
   0  19   8        0.06        3.19      3.58 o 
  -3  20   8       20.03       28.87      4.77 o 
  -2  20   8      138.89      148.17      8.80 o 
  -1  20   8        5.14        3.15      4.83 o 
   0  20   8       10.93        4.55      5.22 o 
  -2  21   8        2.34        3.94      4.03 o 
  -1  21   8       33.16        1.78      4.69 o 
  -5   0   9       50.64       64.94      4.19 o 
  -3   0   9        0.12        3.02      2.82 o 
  -1   0   9       11.52       21.26      4.69 o 
   1   0   9        6.76        2.25      5.31 o 
  -5   1   9       56.19       92.29      4.97 o 
  -4   1   9        3.60       11.93      2.98 o 
  -3   1   9       17.49       34.87      4.19 o 
  -2   1   9        1.50        1.81      3.81 o 
  -1   1   9        0.11        4.66      3.95 o 
   0   1   9       56.78       51.48      4.49 o 
   1   1   9        4.22        0.00      5.58 o 
  -5   2   9       11.60       23.79      3.40 o 
  -4   2   9       21.87       33.31      3.61 o 
  -3   2   9        0.61        5.29      2.82 o 
  -2   2   9       25.10       21.63      3.39 o 
  -1   2   9        0.92       10.22      4.55 o 
   0   2   9       23.97       21.10      4.01 o 
   1   2   9       50.29       39.06      7.60 o 
  -4   3   9       12.22       21.90      3.09 o 
  -3   3   9        0.65        0.22      2.94 o 
  -2   3   9        3.72        7.30      3.12 o 
  -1   3   9       74.07       89.62      8.61 o 
   0   3   9       58.33       80.48     14.55 o 
   1   3   9        2.60        4.58      4.92 o 
  -4   4   9        1.11        1.43      2.64 o 
  -3   4   9       63.27       68.42      5.00 o 
  -2   4   9       12.70       16.32      4.08 o 
  -1   4   9        0.11        0.40      4.59 o 
   0   4   9       74.26       90.34      6.01 o 
   1   4   9       31.15       26.15      7.60 o 
  -4   5   9       21.55       35.99      3.70 o 
  -3   5   9        6.22       10.77      2.97 o 
  -2   5   9        1.50        7.55      2.93 o 
  -1   5   9        5.11       15.12      5.70 o 
   0   5   9        4.93       10.73      3.91 o 
   1   5   9      107.29      165.73     11.54 o 
  -4   6   9        1.31        0.00      2.62 o 
  -3   6   9        7.56       15.70      2.96 o 
  -2   6   9       13.60        8.89      3.78 o 
  -1   6   9        4.73        3.36      5.57 o 
   0   6   9       51.24       50.97      5.36 o 
   1   6   9       24.83       41.51      7.34 o 
  -4   7   9       43.25       53.76      4.39 o 
  -3   7   9        6.44        8.63      3.40 o 
  -2   7   9        0.34        0.26      2.97 o 
  -1   7   9       29.31       45.18      6.77 o 
   0   7   9        2.90        3.78      5.52 o 
   1   7   9       37.58       47.28      8.68 o 
  -4   8   9        8.59        7.12      3.48 o 
  -3   8   9       14.04        9.49      3.54 o 
  -2   8   9       14.60       18.31      4.18 o 
  -1   8   9       50.09       56.86      7.55 o 
   0   8   9       26.03       35.55      5.01 o 
  -4   9   9        3.53       16.17      3.08 o 
  -3   9   9        7.40        7.05      2.94 o 
  -2   9   9       16.75       19.10      3.81 o 
  -1   9   9        6.09       17.26      5.14 o 
   0   9   9       83.35      102.11      6.76 o 
  -4  10   9       11.47       29.33      3.89 o 
  -3  10   9        1.18        1.89      2.90 o 
  -2  10   9        1.62        5.77      3.26 o 
  -1  10   9        0.20       10.90      4.12 o 
   0  10   9        1.65        5.68      4.03 o 
  -4  11   9        0.77        4.64      3.19 o 
  -3  11   9        2.33        0.00      2.82 o 
  -2  11   9       53.36       52.94      5.92 o 
  -1  11   9        4.61        6.73      4.53 o 
   0  11   9        3.68        2.75      5.23 o 
  -3  12   9        3.07        2.67      3.03 o 
  -2  12   9       26.26       28.92      4.66 o 
  -1  12   9        3.46        1.55      4.36 o 
   0  12   9       77.19       84.34      6.08 o 
  -3  13   9        1.89       16.38      2.96 o 
  -2  13   9        3.01        5.74      2.81 o 
  -1  13   9        3.40       15.00      4.16 o 
  -3  14   9       39.39       37.52      5.03 o 
  -2  14   9        0.05        0.57      2.92 o 
  -1  14   9        9.26        7.58      5.38 o 
  -2  15   9        0.03        3.45      3.45 o 
                                                 
